# Supplementary material for: A Novel Model for Nephrotic Syndrome Reveals Associated Dysbiosis of the Gut Microbiome and Extramedullary Hematopoiesis
Source: Cells. 2021 Jun 15;10(6):1509. doi: 10.3390/cells10061509 (PMC8232754; doi:10.3390/cells10061509)
Supplement: Supplementary file 1 [file cells-10-01509-s001.zip]

Archive with 4 entries (4 files):
- Supplemental Dataset S1.xlsx
- Supplemental Dataset S2.biom
- Supplemental Figures.pdf
- Supplemental Table S1.xlsx
