# Supplementary material for: A Novel Model for Nephrotic Syndrome Reveals Associated Dysbiosis of the Gut Microbiome and Extramedullary Hematopoiesis
Source: Cells. 2021 Jun 15;10(6):1509. doi: 10.3390/cells10061509 (PMC8232754; doi:10.3390/cells10061509)
Supplement: Supplementary file 1 [file cells-10-01509-s001.zip › Supplemental Dataset S1.xlsx]

## Sheet: Taxonomy abundance
Taxonomy Summary. Current Level: Phylum
			KO-1	KO-2	KO-3	WT-1	WT-2	WT-3
		Total	13001.V3V5a	52116.V3V5a	52119.V3V5a	52118.V3V5a	52120.V3V5a	52121.V3V5a
Legend	Taxonomy	%	%	%	%	%	%	%
	k__Bacteria;p__	0.003	0	0	0.001	0.006	0.003	0.007
	k__Bacteria;p__Actinobacteria	0.033	0	0	0.001	0.012	0.104	0.088
	k__Bacteria;p__Bacteroidetes	0.309	0.353	0.697	0.428	0.117	0.09	0.032
	k__Bacteria;p__Cyanobacteria	0.011	0	0	0	0.027	0.034	0.015
	k__Bacteria;p__Firmicutes	0.585	0.546	0.25	0.553	0.821	0.644	0.817
	k__Bacteria;p__Proteobacteria	0.059	0.101	0.052	0.018	0.018	0.125	0.04
Taxonomy Summary. Current Level: Class
			KO-1	KO-2	KO-3	WT-1	WT-2	WT-3
		Total	13001.V3V5a	52116.V3V5a	52119.V3V5a	52118.V3V5a	52120.V3V5a	52121.V3V5a
Legend	Taxonomy	%	%	%	%	%	%	%
	k__Bacteria;p__;c__	0.003	0	0	0.001	0.006	0.003	0.007
	k__Bacteria;p__Actinobacteria;c__Actinobacteria	0.033	0	0	0.001	0.012	0.104	0.088
	k__Bacteria;p__Bacteroidetes;c__Bacteroidia	0.309	0.353	0.697	0.428	0.117	0.09	0.032
	k__Bacteria;p__Cyanobacteria;c__	0.011	0	0	0	0.027	0.034	0.015
	k__Bacteria;p__Firmicutes;c__	0.001	0	0	0.001	0	0.001	0.001
	k__Bacteria;p__Firmicutes;c__Bacilli	0.049	0.016	0.015	0.067	0.065	0.041	0.092
	k__Bacteria;p__Firmicutes;c__Clostridia	0.535	0.529	0.235	0.485	0.756	0.602	0.724
	k__Bacteria;p__Firmicutes;c__Erysipelotrichia	0	0.001	0	0	0	0	0.001
	k__Bacteria;p__Proteobacteria;c__Alphaproteobacteria	0.022	0.019	0	0	0.013	0.076	0.025
	k__Bacteria;p__Proteobacteria;c__Betaproteobacteria	0.022	0.009	0.031	0.015	0.004	0.049	0.015
	k__Bacteria;p__Proteobacteria;c__Deltaproteobacteria	0.011	0.069	0.002	0.001	0	0	0
	k__Bacteria;p__Proteobacteria;c__Gammaproteobacteria	0.004	0.004	0.019	0.002	0	0	0
Taxonomy Summary. Current Level: Order
			KO-1	KO-2	KO-3	WT-1	WT-2	WT-3
		Total	13001.V3V5a	52116.V3V5a	52119.V3V5a	52118.V3V5a	52120.V3V5a	52121.V3V5a
Legend	Taxonomy	%	%	%	%	%	%	%
	k__Bacteria;p__;c__;o__	0.003	0	0	0.001	0.006	0.003	0.007
	k__Bacteria;p__Actinobacteria;c__Actinobacteria;o__Bifidobacteriales	0	0	0	0.001	0	0	0
	k__Bacteria;p__Actinobacteria;c__Actinobacteria;o__Geodermatophilales	0.033	0	0	0	0.012	0.104	0.088
	k__Bacteria;p__Actinobacteria;c__Actinobacteria;o__Micrococcales	0	0	0	0	0	0	0.001
	k__Bacteria;p__Bacteroidetes;c__Bacteroidia;o__Bacteroidales	0.309	0.353	0.697	0.428	0.117	0.09	0.032
	k__Bacteria;p__Cyanobacteria;c__;o__Nostocales	0.011	0	0	0	0.027	0.034	0.015
	k__Bacteria;p__Firmicutes;c__;o__	0.001	0	0	0.001	0	0.001	0.001
	k__Bacteria;p__Firmicutes;c__Bacilli;o__Lactobacillales	0.049	0.016	0.015	0.067	0.065	0.041	0.092
	k__Bacteria;p__Firmicutes;c__Clostridia;o__Clostridiales	0.535	0.529	0.235	0.485	0.756	0.602	0.724
	k__Bacteria;p__Firmicutes;c__Erysipelotrichia;o__Erysipelotrichales	0	0.001	0	0	0	0	0.001
	k__Bacteria;p__Proteobacteria;c__Alphaproteobacteria;o__Rhizobiales	0.006	0.018	0	0	0.005	0.012	0.003
	k__Bacteria;p__Proteobacteria;c__Alphaproteobacteria;o__Rhodospirillales	0.016	0.001	0	0	0.008	0.064	0.022
	k__Bacteria;p__Proteobacteria;c__Betaproteobacteria;o__Burkholderiales	0.022	0.009	0.031	0.015	0.004	0.049	0.015
	k__Bacteria;p__Proteobacteria;c__Deltaproteobacteria;o__Desulfovibrionales	0.011	0.069	0.002	0.001	0	0	0
	k__Bacteria;p__Proteobacteria;c__Gammaproteobacteria;o__Pseudomonadales	0.004	0.004	0.019	0.002	0	0	0
Taxonomy Summary. Current Level: Family
			KO-1	KO-2	KO-3	WT-1	WT-2	WT-3
		Total	13001.V3V5a	52116.V3V5a	52119.V3V5a	52118.V3V5a	52120.V3V5a	52121.V3V5a
Legend	Taxonomy	%	%	%	%	%	%	%
	k__Bacteria;p__;c__;o__;f__	0.003	0	0	0.001	0.006	0.003	0.007
	k__Bacteria;p__Actinobacteria;c__Actinobacteria;o__Bifidobacteriales;f__Bifidobacteriaceae	0	0	0	0.001	0	0	0
	k__Bacteria;p__Actinobacteria;c__Actinobacteria;o__Geodermatophilales;f__Geodermatophilaceae	0.033	0	0	0	0.012	0.104	0.088
	k__Bacteria;p__Actinobacteria;c__Actinobacteria;o__Micrococcales;f__Microbacteriaceae	0	0	0	0	0	0	0.001
	k__Bacteria;p__Bacteroidetes;c__Bacteroidia;o__Bacteroidales;f__	0.007	0.022	0.007	0.001	0.003	0.01	0.002
	k__Bacteria;p__Bacteroidetes;c__Bacteroidia;o__Bacteroidales;f__Odoribacteraceae	0.092	0.044	0.175	0.202	0.035	0.024	0.008
	k__Bacteria;p__Bacteroidetes;c__Bacteroidia;o__Bacteroidales;f__Rikenellaceae	0.21	0.288	0.516	0.224	0.08	0.056	0.022
	k__Bacteria;p__Cyanobacteria;c__;o__Nostocales;f__Calotrichaceae	0.011	0	0	0	0.027	0.034	0.015
	k__Bacteria;p__Firmicutes;c__;o__;f__	0.001	0	0	0.001	0	0.001	0.001
	k__Bacteria;p__Firmicutes;c__Bacilli;o__Lactobacillales;f__	0.028	0.009	0.007	0.037	0.006	0.032	0.076
	k__Bacteria;p__Firmicutes;c__Bacilli;o__Lactobacillales;f__Lactobacillaceae	0.02	0.007	0.008	0.03	0.059	0.01	0.015
	k__Bacteria;p__Firmicutes;c__Clostridia;o__Clostridiales;f__	0.038	0.095	0.019	0.03	0.056	0.017	0.026
	k__Bacteria;p__Firmicutes;c__Clostridia;o__Clostridiales;f__Christensenellaceae	0.009	0.004	0.002	0.016	0.006	0.018	0.003
	k__Bacteria;p__Firmicutes;c__Clostridia;o__Clostridiales;f__Clostridiaceae	0.045	0.013	0.016	0.035	0.118	0.052	0.059
	k__Bacteria;p__Firmicutes;c__Clostridia;o__Clostridiales;f__Clostridiales Family XIII. Incertae Sedis	0.001	0.001	0	0	0	0.001	0.001
	k__Bacteria;p__Firmicutes;c__Clostridia;o__Clostridiales;f__Defluviitaleaceae	0.001	0	0	0	0	0.002	0.001
	k__Bacteria;p__Firmicutes;c__Clostridia;o__Clostridiales;f__Eubacteriaceae	0.004	0	0.002	0.004	0.005	0.005	0.004
	k__Bacteria;p__Firmicutes;c__Clostridia;o__Clostridiales;f__Gracilibacteraceae	0.002	0	0.008	0	0	0.001	0.003
	k__Bacteria;p__Firmicutes;c__Clostridia;o__Clostridiales;f__Hungateiclostridiaceae	0.026	0.024	0.042	0.048	0.005	0.007	0.015
	k__Bacteria;p__Firmicutes;c__Clostridia;o__Clostridiales;f__Lachnospiraceae	0.24	0.21	0.091	0.202	0.337	0.283	0.382
	k__Bacteria;p__Firmicutes;c__Clostridia;o__Clostridiales;f__Oscillospiraceae	0.059	0.109	0.03	0.067	0.08	0.034	0.048
	k__Bacteria;p__Firmicutes;c__Clostridia;o__Clostridiales;f__Peptococcaceae	0.003	0.004	0.001	0.001	0.003	0.004	0.006
	k__Bacteria;p__Firmicutes;c__Clostridia;o__Clostridiales;f__Ruminococcaceae	0.108	0.068	0.025	0.082	0.144	0.176	0.177
	k__Bacteria;p__Firmicutes;c__Clostridia;o__Clostridiales;f__Vallitaleaceae	0	0	0	0	0	0.001	0.001
	k__Bacteria;p__Firmicutes;c__Erysipelotrichia;o__Erysipelotrichales;f__Erysipelotrichaceae	0	0.001	0	0	0	0	0.001
	k__Bacteria;p__Proteobacteria;c__Alphaproteobacteria;o__Rhizobiales;f__Hyphomicrobiaceae	0.006	0.018	0	0	0.005	0.012	0.003
	k__Bacteria;p__Proteobacteria;c__Alphaproteobacteria;o__Rhodospirillales;f__Rhodospirillaceae	0.016	0.001	0	0	0.008	0.064	0.022
	k__Bacteria;p__Proteobacteria;c__Betaproteobacteria;o__Burkholderiales;f__Sutterellaceae	0.022	0.009	0.031	0.015	0.004	0.049	0.015
	k__Bacteria;p__Proteobacteria;c__Deltaproteobacteria;o__Desulfovibrionales;f__Desulfovibrionaceae	0.011	0.069	0.002	0.001	0	0	0
	k__Bacteria;p__Proteobacteria;c__Gammaproteobacteria;o__Pseudomonadales;f__Moraxellaceae	0.004	0.004	0.019	0.002	0	0	0
Taxonomy Summary. Current Level: Genus
			KO-1	KO-2	KO-3	WT-1	WT-2	WT-3
		Total	13001.V3V5a	52116.V3V5a	52119.V3V5a	52118.V3V5a	52120.V3V5a	52121.V3V5a
Legend	Taxonomy	%	%	%	%	%	%	%
	k__Bacteria;p__;c__;o__;f__;g__	0.003	0	0	0.001	0.006	0.003	0.007
	k__Bacteria;p__Actinobacteria;c__Actinobacteria;o__Bifidobacteriales;f__Bifidobacteriaceae;g__Bifidobacterium	0	0	0	0.001	0	0	0
	k__Bacteria;p__Actinobacteria;c__Actinobacteria;o__Geodermatophilales;f__Geodermatophilaceae;g__Modestobacter	0.033	0	0	0	0.012	0.104	0.088
	k__Bacteria;p__Actinobacteria;c__Actinobacteria;o__Micrococcales;f__Microbacteriaceae;g__	0	0	0	0	0	0	0.001
	k__Bacteria;p__Bacteroidetes;c__Bacteroidia;o__Bacteroidales;f__;g__	0.007	0.022	0.007	0.001	0.003	0.01	0.002
	k__Bacteria;p__Bacteroidetes;c__Bacteroidia;o__Bacteroidales;f__Odoribacteraceae;g__Culturomica	0.069	0.039	0.142	0.157	0.019	0.002	0.001
	k__Bacteria;p__Bacteroidetes;c__Bacteroidia;o__Bacteroidales;f__Odoribacteraceae;g__Odoribacter	0.024	0.005	0.033	0.046	0.016	0.022	0.007
	k__Bacteria;p__Bacteroidetes;c__Bacteroidia;o__Bacteroidales;f__Rikenellaceae;g__	0.032	0.031	0.055	0.055	0.019	0.015	0.006
	k__Bacteria;p__Bacteroidetes;c__Bacteroidia;o__Bacteroidales;f__Rikenellaceae;g__Alistipes	0.177	0.257	0.461	0.169	0.061	0.041	0.016
	k__Bacteria;p__Cyanobacteria;c__;o__Nostocales;f__Calotrichaceae;g__Calothrix	0.011	0	0	0	0.027	0.034	0.015
	k__Bacteria;p__Firmicutes;c__;o__;f__;g__	0.001	0	0	0.001	0	0.001	0.001
	k__Bacteria;p__Firmicutes;c__Bacilli;o__Lactobacillales;f__;g__	0.028	0.009	0.007	0.037	0.006	0.032	0.076
	k__Bacteria;p__Firmicutes;c__Bacilli;o__Lactobacillales;f__Lactobacillaceae;g__Lactobacillus	0.02	0.007	0.008	0.03	0.059	0.01	0.015
	k__Bacteria;p__Firmicutes;c__Clostridia;o__Clostridiales;f__;g__	0.021	0.025	0.012	0.019	0.044	0.014	0.02
	k__Bacteria;p__Firmicutes;c__Clostridia;o__Clostridiales;f__;g__Colidextribacter	0.001	0.003	0	0.002	0.001	0	0.001
	k__Bacteria;p__Firmicutes;c__Clostridia;o__Clostridiales;f__;g__Flintibacter	0.011	0.062	0.001	0.003	0.002	0	0.002
	k__Bacteria;p__Firmicutes;c__Clostridia;o__Clostridiales;f__;g__Intestinimonas	0.005	0.005	0.006	0.006	0.008	0.003	0.004
	k__Bacteria;p__Firmicutes;c__Clostridia;o__Clostridiales;f__Christensenellaceae;g__Christensenella	0.009	0.004	0.002	0.016	0.006	0.018	0.003
	k__Bacteria;p__Firmicutes;c__Clostridia;o__Clostridiales;f__Clostridiaceae;g__	0.012	0	0	0	0.043	0.02	0.021
	k__Bacteria;p__Firmicutes;c__Clostridia;o__Clostridiales;f__Clostridiaceae;g__Butyricicoccus	0.014	0.004	0.01	0.023	0.022	0.011	0.012
	k__Bacteria;p__Firmicutes;c__Clostridia;o__Clostridiales;f__Clostridiaceae;g__Clostridium	0.015	0.006	0.005	0.01	0.043	0.013	0.023
	k__Bacteria;p__Firmicutes;c__Clostridia;o__Clostridiales;f__Clostridiaceae;g__Massilioclostridium	0.002	0.002	0.001	0.002	0.005	0.001	0.001
	k__Bacteria;p__Firmicutes;c__Clostridia;o__Clostridiales;f__Clostridiaceae;g__Mordavella	0	0.001	0	0	0	0.001	0.001
	k__Bacteria;p__Firmicutes;c__Clostridia;o__Clostridiales;f__Clostridiaceae;g__Oxobacter	0.002	0	0	0	0.005	0.006	0.001
	k__Bacteria;p__Firmicutes;c__Clostridia;o__Clostridiales;f__Clostridiales Family XIII. Incertae Sedis;g__Anaerovorax	0	0.001	0	0	0	0	0.001
	k__Bacteria;p__Firmicutes;c__Clostridia;o__Clostridiales;f__Clostridiales Family XIII. Incertae Sedis;g__Ihubacter	0	0	0	0	0	0.001	0.001
	k__Bacteria;p__Firmicutes;c__Clostridia;o__Clostridiales;f__Defluviitaleaceae;g__Defluviitalea	0.001	0	0	0	0	0.002	0.001
	k__Bacteria;p__Firmicutes;c__Clostridia;o__Clostridiales;f__Eubacteriaceae;g__Alkalibacter	0.002	0	0.002	0.004	0	0.001	0.002
	k__Bacteria;p__Firmicutes;c__Clostridia;o__Clostridiales;f__Eubacteriaceae;g__Eubacterium	0.002	0	0	0	0.005	0.004	0.003
	k__Bacteria;p__Firmicutes;c__Clostridia;o__Clostridiales;f__Gracilibacteraceae;g__Gracilibacter	0.002	0	0.008	0	0	0.001	0.003
	k__Bacteria;p__Firmicutes;c__Clostridia;o__Clostridiales;f__Hungateiclostridiaceae;g__Ruminiclostridium	0.001	0	0.001	0.002	0	0.003	0.002
	k__Bacteria;p__Firmicutes;c__Clostridia;o__Clostridiales;f__Hungateiclostridiaceae;g__Saccharofermentans	0.025	0.024	0.042	0.046	0.005	0.005	0.013
	k__Bacteria;p__Firmicutes;c__Clostridia;o__Clostridiales;f__Lachnospiraceae;g__	0.004	0.004	0	0.001	0.01	0.002	0.008
	k__Bacteria;p__Firmicutes;c__Clostridia;o__Clostridiales;f__Lachnospiraceae;g__Acetatifactor	0.002	0.002	0.001	0.001	0.009	0.003	0.001
	k__Bacteria;p__Firmicutes;c__Clostridia;o__Clostridiales;f__Lachnospiraceae;g__Anaerobium	0.002	0.001	0.005	0.004	0	0	0.001
	k__Bacteria;p__Firmicutes;c__Clostridia;o__Clostridiales;f__Lachnospiraceae;g__Anaerostipes	0.003	0.007	0	0.002	0.001	0.002	0.006
	k__Bacteria;p__Firmicutes;c__Clostridia;o__Clostridiales;f__Lachnospiraceae;g__Anaerotaenia	0	0	0	0	0	0.001	0
	k__Bacteria;p__Firmicutes;c__Clostridia;o__Clostridiales;f__Lachnospiraceae;g__Anaerotignum	0.072	0.054	0.02	0.036	0.097	0.101	0.15
	k__Bacteria;p__Firmicutes;c__Clostridia;o__Clostridiales;f__Lachnospiraceae;g__Dorea	0.033	0	0.015	0.058	0.041	0.011	0.07
	k__Bacteria;p__Firmicutes;c__Clostridia;o__Clostridiales;f__Lachnospiraceae;g__Eisenbergiella	0.011	0.015	0.009	0.006	0.036	0.005	0.004
	k__Bacteria;p__Firmicutes;c__Clostridia;o__Clostridiales;f__Lachnospiraceae;g__Fusimonas	0.008	0	0.006	0.024	0.003	0.003	0.006
	k__Bacteria;p__Firmicutes;c__Clostridia;o__Clostridiales;f__Lachnospiraceae;g__Kineothrix	0.072	0.115	0.024	0.054	0.099	0.086	0.077
	k__Bacteria;p__Firmicutes;c__Clostridia;o__Clostridiales;f__Lachnospiraceae;g__Lachnoclostridium	0.012	0.003	0.002	0.003	0.004	0.031	0.03
	k__Bacteria;p__Firmicutes;c__Clostridia;o__Clostridiales;f__Lachnospiraceae;g__Marvinbryantia	0.001	0.001	0	0.001	0.004	0	0
	k__Bacteria;p__Firmicutes;c__Clostridia;o__Clostridiales;f__Lachnospiraceae;g__Mediterraneibacter	0.004	0.001	0.001	0.001	0.007	0.007	0.01
	k__Bacteria;p__Firmicutes;c__Clostridia;o__Clostridiales;f__Lachnospiraceae;g__Murimonas	0.001	0	0	0.003	0	0.002	0.001
	k__Bacteria;p__Firmicutes;c__Clostridia;o__Clostridiales;f__Lachnospiraceae;g__Robinsoniella	0.003	0.002	0.001	0.001	0.005	0.006	0.005
	k__Bacteria;p__Firmicutes;c__Clostridia;o__Clostridiales;f__Lachnospiraceae;g__Roseburia	0.007	0	0.002	0.003	0.007	0.022	0.011
	k__Bacteria;p__Firmicutes;c__Clostridia;o__Clostridiales;f__Lachnospiraceae;g__Tyzzerella	0.005	0.005	0.006	0.004	0.013	0.002	0.003
	k__Bacteria;p__Firmicutes;c__Clostridia;o__Clostridiales;f__Oscillospiraceae;g__Oscillibacter	0.059	0.109	0.03	0.067	0.08	0.034	0.048
	k__Bacteria;p__Firmicutes;c__Clostridia;o__Clostridiales;f__Peptococcaceae;g__Dehalobacterium	0.003	0.004	0.001	0.001	0.003	0.004	0.005
	k__Bacteria;p__Firmicutes;c__Clostridia;o__Clostridiales;f__Peptococcaceae;g__Desulfohalotomaculum	0	0	0	0	0.001	0	0.001
	k__Bacteria;p__Firmicutes;c__Clostridia;o__Clostridiales;f__Ruminococcaceae;g__	0.001	0.002	0	0	0.001	0.001	0.001
	k__Bacteria;p__Firmicutes;c__Clostridia;o__Clostridiales;f__Ruminococcaceae;g__Acetivibrio	0	0	0	0	0.002	0	0
	k__Bacteria;p__Firmicutes;c__Clostridia;o__Clostridiales;f__Ruminococcaceae;g__Acutalibacter	0	0.003	0	0	0	0	0
	k__Bacteria;p__Firmicutes;c__Clostridia;o__Clostridiales;f__Ruminococcaceae;g__Agathobaculum	0.006	0	0.003	0.013	0.004	0.004	0.009
	k__Bacteria;p__Firmicutes;c__Clostridia;o__Clostridiales;f__Ruminococcaceae;g__Anaerotruncus	0.02	0	0.008	0.031	0.029	0.026	0.023
	k__Bacteria;p__Firmicutes;c__Clostridia;o__Clostridiales;f__Ruminococcaceae;g__Angelakisella	0.029	0.025	0.007	0.022	0.04	0.052	0.036
	k__Bacteria;p__Firmicutes;c__Clostridia;o__Clostridiales;f__Ruminococcaceae;g__Caproiciproducens	0	0	0	0	0.001	0	0.001
	k__Bacteria;p__Firmicutes;c__Clostridia;o__Clostridiales;f__Ruminococcaceae;g__Flavonifractor	0.005	0.002	0.002	0.002	0.007	0.005	0.018
	k__Bacteria;p__Firmicutes;c__Clostridia;o__Clostridiales;f__Ruminococcaceae;g__Marasmitruncus	0	0	0	0	0.001	0	0.001
	k__Bacteria;p__Firmicutes;c__Clostridia;o__Clostridiales;f__Ruminococcaceae;g__Negativibacillus	0.003	0.004	0.001	0.003	0.007	0.002	0.005
	k__Bacteria;p__Firmicutes;c__Clostridia;o__Clostridiales;f__Ruminococcaceae;g__Neglecta	0.001	0	0	0.001	0.002	0.001	0.001
	k__Bacteria;p__Firmicutes;c__Clostridia;o__Clostridiales;f__Ruminococcaceae;g__Oscillospira	0	0	0.001	0	0	0	0
	k__Bacteria;p__Firmicutes;c__Clostridia;o__Clostridiales;f__Ruminococcaceae;g__Pseudoflavonifractor	0.036	0.016	0.004	0.009	0.05	0.077	0.074
	k__Bacteria;p__Firmicutes;c__Clostridia;o__Clostridiales;f__Ruminococcaceae;g__Ruminococcus	0.002	0	0	0	0	0.005	0.005
	k__Bacteria;p__Firmicutes;c__Clostridia;o__Clostridiales;f__Ruminococcaceae;g__Ruthenibacterium	0.003	0.016	0	0	0	0.001	0.003
	k__Bacteria;p__Firmicutes;c__Clostridia;o__Clostridiales;f__Ruminococcaceae;g__Sporobacter	0.001	0	0	0.002	0	0.001	0
	k__Bacteria;p__Firmicutes;c__Clostridia;o__Clostridiales;f__Vallitaleaceae;g__Petrocella	0	0	0	0	0	0.001	0.001
	k__Bacteria;p__Firmicutes;c__Erysipelotrichia;o__Erysipelotrichales;f__Erysipelotrichaceae;g__Absiella	0	0	0	0	0	0	0.001
	k__Bacteria;p__Firmicutes;c__Erysipelotrichia;o__Erysipelotrichales;f__Erysipelotrichaceae;g__Holdemania	0	0	0	0	0	0	0
	k__Bacteria;p__Proteobacteria;c__Alphaproteobacteria;o__Rhizobiales;f__Hyphomicrobiaceae;g__Devosia	0.006	0.018	0	0	0.005	0.012	0.003
	k__Bacteria;p__Proteobacteria;c__Alphaproteobacteria;o__Rhodospirillales;f__Rhodospirillaceae;g__Roseospira	0.016	0.001	0	0	0.008	0.064	0.022
	k__Bacteria;p__Proteobacteria;c__Betaproteobacteria;o__Burkholderiales;f__Sutterellaceae;g__Parasutterella	0.012	0.007	0.021	0.009	0.002	0.021	0.007
	k__Bacteria;p__Proteobacteria;c__Betaproteobacteria;o__Burkholderiales;f__Sutterellaceae;g__Turicimonas	0.01	0.002	0.01	0.006	0.002	0.028	0.008
	k__Bacteria;p__Proteobacteria;c__Deltaproteobacteria;o__Desulfovibrionales;f__Desulfovibrionaceae;g__Desulfovibrio	0.011	0.069	0.002	0.001	0	0	0
	k__Bacteria;p__Proteobacteria;c__Gammaproteobacteria;o__Pseudomonadales;f__Moraxellaceae;g__Acinetobacter	0.004	0.004	0.019	0.002	0	0	0
Taxonomy Summary. Current Level: Species
			KO-1	KO-2	KO-3	WT-1	WT-2	WT-3
		Total	13001.V3V5a	52116.V3V5a	52119.V3V5a	52118.V3V5a	52120.V3V5a	52121.V3V5a
Legend	Taxonomy	%	%	%	%	%	%	%
	k__Bacteria;p__;c__;o__;f__;g__;s__	0.003	0	0	0.001	0.006	0.003	0.007
	k__Bacteria;p__Actinobacteria;c__Actinobacteria;o__Bifidobacteriales;f__Bifidobacteriaceae;g__Bifidobacterium;s__pseudolongum	0	0	0	0.001	0	0	0
	k__Bacteria;p__Actinobacteria;c__Actinobacteria;o__Geodermatophilales;f__Geodermatophilaceae;g__Modestobacter;s__	0.032	0	0	0	0.012	0.103	0.086
	k__Bacteria;p__Actinobacteria;c__Actinobacteria;o__Geodermatophilales;f__Geodermatophilaceae;g__Modestobacter;s__multiseptatus	0	0	0	0	0	0.001	0.002
	k__Bacteria;p__Actinobacteria;c__Actinobacteria;o__Micrococcales;f__Microbacteriaceae;g__;s__	0	0	0	0	0	0	0.001
	k__Bacteria;p__Bacteroidetes;c__Bacteroidia;o__Bacteroidales;f__;g__;s__	0.007	0.022	0.007	0.001	0.003	0.01	0.002
	k__Bacteria;p__Bacteroidetes;c__Bacteroidia;o__Bacteroidales;f__Odoribacteraceae;g__Culturomica;s__sp.	0.069	0.039	0.142	0.157	0.019	0.002	0.001
	k__Bacteria;p__Bacteroidetes;c__Bacteroidia;o__Bacteroidales;f__Odoribacteraceae;g__Odoribacter;s__sp.	0.024	0.005	0.033	0.046	0.016	0.022	0.007
	k__Bacteria;p__Bacteroidetes;c__Bacteroidia;o__Bacteroidales;f__Rikenellaceae;g__;s__	0.032	0.031	0.055	0.055	0.019	0.015	0.006
	k__Bacteria;p__Bacteroidetes;c__Bacteroidia;o__Bacteroidales;f__Rikenellaceae;g__Alistipes;s__	0.177	0.257	0.461	0.169	0.061	0.041	0.016
	k__Bacteria;p__Cyanobacteria;c__;o__Nostocales;f__Calotrichaceae;g__Calothrix;s__sp. LCRSM-1413	0.011	0	0	0	0.027	0.034	0.015
	k__Bacteria;p__Firmicutes;c__;o__;f__;g__;s__	0.001	0	0	0.001	0	0.001	0.001
	k__Bacteria;p__Firmicutes;c__Bacilli;o__Lactobacillales;f__;g__;s__	0.028	0.009	0.007	0.037	0.006	0.032	0.076
	k__Bacteria;p__Firmicutes;c__Bacilli;o__Lactobacillales;f__Lactobacillaceae;g__Lactobacillus;s__	0.019	0.006	0.007	0.029	0.057	0.007	0.014
	k__Bacteria;p__Firmicutes;c__Bacilli;o__Lactobacillales;f__Lactobacillaceae;g__Lactobacillus;s__reuteri	0.001	0.001	0.001	0.001	0.002	0.002	0.001
	k__Bacteria;p__Firmicutes;c__Clostridia;o__Clostridiales;f__;g__;s__	0.021	0.025	0.012	0.019	0.044	0.014	0.02
	k__Bacteria;p__Firmicutes;c__Clostridia;o__Clostridiales;f__;g__Colidextribacter;s__sp.	0.001	0.003	0	0.002	0.001	0	0.001
	k__Bacteria;p__Firmicutes;c__Clostridia;o__Clostridiales;f__;g__Flintibacter;s__butyricus	0.011	0.062	0.001	0.003	0.002	0	0.002
	k__Bacteria;p__Firmicutes;c__Clostridia;o__Clostridiales;f__;g__Intestinimonas;s__	0	0	0	0	0	0.001	0
	k__Bacteria;p__Firmicutes;c__Clostridia;o__Clostridiales;f__;g__Intestinimonas;s__butyriciproducens	0.001	0.002	0	0	0	0.001	0.001
	k__Bacteria;p__Firmicutes;c__Clostridia;o__Clostridiales;f__;g__Intestinimonas;s__sp.	0.004	0.002	0.006	0.006	0.008	0.001	0.002
	k__Bacteria;p__Firmicutes;c__Clostridia;o__Clostridiales;f__Christensenellaceae;g__Christensenella;s__massiliensis	0.003	0.004	0.001	0.006	0.003	0.001	0.003
	k__Bacteria;p__Firmicutes;c__Clostridia;o__Clostridiales;f__Christensenellaceae;g__Christensenella;s__sp.	0.006	0	0.001	0.01	0.003	0.017	0
	k__Bacteria;p__Firmicutes;c__Clostridia;o__Clostridiales;f__Clostridiaceae;g__;s__	0.012	0	0	0	0.043	0.02	0.021
	k__Bacteria;p__Firmicutes;c__Clostridia;o__Clostridiales;f__Clostridiaceae;g__Butyricicoccus;s__porcorum	0.011	0.004	0.008	0.023	0.005	0.011	0.012
	k__Bacteria;p__Firmicutes;c__Clostridia;o__Clostridiales;f__Clostridiaceae;g__Butyricicoccus;s__sp.	0.002	0	0.001	0	0.017	0	0
	k__Bacteria;p__Firmicutes;c__Clostridia;o__Clostridiales;f__Clostridiaceae;g__Clostridium;s__	0.002	0.002	0	0.001	0.007	0	0.004
	k__Bacteria;p__Firmicutes;c__Clostridia;o__Clostridiales;f__Clostridiaceae;g__Clostridium;s__fusiformis	0	0	0	0	0	0	0
	k__Bacteria;p__Firmicutes;c__Clostridia;o__Clostridiales;f__Clostridiaceae;g__Clostridium;s__sp. BNL1100	0	0	0	0	0.001	0	0
	k__Bacteria;p__Firmicutes;c__Clostridia;o__Clostridiales;f__Clostridiaceae;g__Clostridium;s__sp. Clone-17	0	0	0	0	0.001	0	0.001
	k__Bacteria;p__Firmicutes;c__Clostridia;o__Clostridiales;f__Clostridiaceae;g__Clostridium;s__sp. Clone-27	0.002	0	0	0	0.005	0.004	0.003
	k__Bacteria;p__Firmicutes;c__Clostridia;o__Clostridiales;f__Clostridiaceae;g__Clostridium;s__sp. Clone-40	0.005	0	0.002	0.004	0.017	0.005	0.006
	k__Bacteria;p__Firmicutes;c__Clostridia;o__Clostridiales;f__Clostridiaceae;g__Clostridium;s__sp. Clone-49	0	0.001	0.001	0	0	0	0
	k__Bacteria;p__Firmicutes;c__Clostridia;o__Clostridiales;f__Clostridiaceae;g__Clostridium;s__sp. Culture-1	0.003	0.002	0.002	0.003	0.006	0	0.005
	k__Bacteria;p__Firmicutes;c__Clostridia;o__Clostridiales;f__Clostridiaceae;g__Clostridium;s__sp. Culture-41	0	0	0	0	0.001	0	0
	k__Bacteria;p__Firmicutes;c__Clostridia;o__Clostridiales;f__Clostridiaceae;g__Clostridium;s__sp. FCB90-3	0	0	0	0.001	0	0.001	0
	k__Bacteria;p__Firmicutes;c__Clostridia;o__Clostridiales;f__Clostridiaceae;g__Clostridium;s__sp. Marseille-P2776	0.002	0.002	0	0.001	0.005	0.002	0.004
	k__Bacteria;p__Firmicutes;c__Clostridia;o__Clostridiales;f__Clostridiaceae;g__Clostridium;s__sp. PPf35E6	0	0	0	0	0	0	0
	k__Bacteria;p__Firmicutes;c__Clostridia;o__Clostridiales;f__Clostridiaceae;g__Massilioclostridium;s__coli	0.002	0.002	0.001	0.002	0.005	0.001	0.001
	k__Bacteria;p__Firmicutes;c__Clostridia;o__Clostridiales;f__Clostridiaceae;g__Mordavella;s__sp.	0	0.001	0	0	0	0.001	0.001
	k__Bacteria;p__Firmicutes;c__Clostridia;o__Clostridiales;f__Clostridiaceae;g__Oxobacter;s__sp. PPf50E4	0.002	0	0	0	0.005	0.006	0.001
	k__Bacteria;p__Firmicutes;c__Clostridia;o__Clostridiales;f__Clostridiales Family XIII. Incertae Sedis;g__Anaerovorax;s__sp.	0	0.001	0	0	0	0	0.001
	k__Bacteria;p__Firmicutes;c__Clostridia;o__Clostridiales;f__Clostridiales Family XIII. Incertae Sedis;g__Ihubacter;s__sp.	0	0	0	0	0	0.001	0.001
	k__Bacteria;p__Firmicutes;c__Clostridia;o__Clostridiales;f__Defluviitaleaceae;g__Defluviitalea;s__saccharophila	0.001	0	0	0	0	0.002	0.001
	k__Bacteria;p__Firmicutes;c__Clostridia;o__Clostridiales;f__Eubacteriaceae;g__Alkalibacter;s__saccharofermentans	0.001	0	0.001	0.003	0	0.001	0.002
	k__Bacteria;p__Firmicutes;c__Clostridia;o__Clostridiales;f__Eubacteriaceae;g__Alkalibacter;s__sp.	0	0	0.001	0.001	0	0	0
	k__Bacteria;p__Firmicutes;c__Clostridia;o__Clostridiales;f__Eubacteriaceae;g__Eubacterium;s__coprostanoligenes	0.002	0	0	0	0.003	0.004	0.003
	k__Bacteria;p__Firmicutes;c__Clostridia;o__Clostridiales;f__Eubacteriaceae;g__Eubacterium;s__plexicaudatum	0	0	0	0	0.002	0	0
	k__Bacteria;p__Firmicutes;c__Clostridia;o__Clostridiales;f__Gracilibacteraceae;g__Gracilibacter;s__thermotolerans	0.002	0	0.008	0	0	0.001	0.003
	k__Bacteria;p__Firmicutes;c__Clostridia;o__Clostridiales;f__Hungateiclostridiaceae;g__Ruminiclostridium;s__	0	0	0	0	0	0.002	0
	k__Bacteria;p__Firmicutes;c__Clostridia;o__Clostridiales;f__Hungateiclostridiaceae;g__Ruminiclostridium;s__cellulolyticum	0.001	0	0.001	0.002	0	0	0
	k__Bacteria;p__Firmicutes;c__Clostridia;o__Clostridiales;f__Hungateiclostridiaceae;g__Ruminiclostridium;s__sp.	0	0	0	0	0	0.001	0.002
	k__Bacteria;p__Firmicutes;c__Clostridia;o__Clostridiales;f__Hungateiclostridiaceae;g__Saccharofermentans;s__acetigenes	0.009	0.006	0.022	0.018	0.001	0.001	0.001
	k__Bacteria;p__Firmicutes;c__Clostridia;o__Clostridiales;f__Hungateiclostridiaceae;g__Saccharofermentans;s__sp. G8	0.016	0.019	0.02	0.028	0.004	0.004	0.012
	k__Bacteria;p__Firmicutes;c__Clostridia;o__Clostridiales;f__Lachnospiraceae;g__;s__	0.004	0.004	0	0.001	0.01	0.002	0.008
	k__Bacteria;p__Firmicutes;c__Clostridia;o__Clostridiales;f__Lachnospiraceae;g__Acetatifactor;s__muris	0.001	0	0	0	0.003	0.003	0.001
	k__Bacteria;p__Firmicutes;c__Clostridia;o__Clostridiales;f__Lachnospiraceae;g__Acetatifactor;s__sp.	0.002	0.002	0.001	0.001	0.006	0	0
	k__Bacteria;p__Firmicutes;c__Clostridia;o__Clostridiales;f__Lachnospiraceae;g__Anaerobium;s__sp.	0.002	0.001	0.005	0.004	0	0	0.001
	k__Bacteria;p__Firmicutes;c__Clostridia;o__Clostridiales;f__Lachnospiraceae;g__Anaerostipes;s__	0.001	0	0	0	0.001	0.001	0.001
	k__Bacteria;p__Firmicutes;c__Clostridia;o__Clostridiales;f__Lachnospiraceae;g__Anaerostipes;s__hadrus	0	0	0	0	0	0	0.001
	k__Bacteria;p__Firmicutes;c__Clostridia;o__Clostridiales;f__Lachnospiraceae;g__Anaerostipes;s__sp.	0.002	0.007	0	0.002	0	0.001	0.003
	k__Bacteria;p__Firmicutes;c__Clostridia;o__Clostridiales;f__Lachnospiraceae;g__Anaerostipes;s__sp. 494a	0	0	0	0	0	0	0.001
	k__Bacteria;p__Firmicutes;c__Clostridia;o__Clostridiales;f__Lachnospiraceae;g__Anaerotaenia;s__torta	0	0	0	0	0	0.001	0
	k__Bacteria;p__Firmicutes;c__Clostridia;o__Clostridiales;f__Lachnospiraceae;g__Anaerotignum;s__aminivorans	0	0.002	0	0	0	0	0
	k__Bacteria;p__Firmicutes;c__Clostridia;o__Clostridiales;f__Lachnospiraceae;g__Anaerotignum;s__lactatifermentans	0.006	0.006	0.001	0.008	0.005	0.002	0.012
	k__Bacteria;p__Firmicutes;c__Clostridia;o__Clostridiales;f__Lachnospiraceae;g__Anaerotignum;s__sp.	0.066	0.046	0.018	0.028	0.091	0.099	0.138
	k__Bacteria;p__Firmicutes;c__Clostridia;o__Clostridiales;f__Lachnospiraceae;g__Dorea;s__	0.033	0	0.015	0.058	0.041	0.011	0.07
	k__Bacteria;p__Firmicutes;c__Clostridia;o__Clostridiales;f__Lachnospiraceae;g__Eisenbergiella;s__sp.	0.011	0.015	0.009	0.006	0.036	0.005	0.004
	k__Bacteria;p__Firmicutes;c__Clostridia;o__Clostridiales;f__Lachnospiraceae;g__Fusimonas;s__intestini	0.008	0	0.006	0.024	0.003	0.003	0.006
	k__Bacteria;p__Firmicutes;c__Clostridia;o__Clostridiales;f__Lachnospiraceae;g__Kineothrix;s__alysoides	0.036	0.067	0.002	0.02	0.044	0.068	0.026
	k__Bacteria;p__Firmicutes;c__Clostridia;o__Clostridiales;f__Lachnospiraceae;g__Kineothrix;s__sp.	0.036	0.047	0.022	0.034	0.055	0.018	0.051
	k__Bacteria;p__Firmicutes;c__Clostridia;o__Clostridiales;f__Lachnospiraceae;g__Lachnoclostridium;s__[Clostridium] populeti	0	0	0	0	0	0.001	0
	k__Bacteria;p__Firmicutes;c__Clostridia;o__Clostridiales;f__Lachnospiraceae;g__Lachnoclostridium;s__[Clostridium] scindens	0.001	0	0.002	0	0	0	0.002
	k__Bacteria;p__Firmicutes;c__Clostridia;o__Clostridiales;f__Lachnospiraceae;g__Lachnoclostridium;s__sp.	0.009	0.003	0	0.001	0.001	0.029	0.024
	k__Bacteria;p__Firmicutes;c__Clostridia;o__Clostridiales;f__Lachnospiraceae;g__Lachnoclostridium;s__sp. Marseille-P6806	0.002	0	0	0.002	0.003	0.001	0.004
	k__Bacteria;p__Firmicutes;c__Clostridia;o__Clostridiales;f__Lachnospiraceae;g__Marvinbryantia;s__sp.	0.001	0.001	0	0.001	0.004	0	0
	k__Bacteria;p__Firmicutes;c__Clostridia;o__Clostridiales;f__Lachnospiraceae;g__Mediterraneibacter;s__[Ruminococcus] gnavus	0.004	0	0.001	0.001	0.004	0.007	0.01
	k__Bacteria;p__Firmicutes;c__Clostridia;o__Clostridiales;f__Lachnospiraceae;g__Mediterraneibacter;s__[Ruminococcus] lactaris	0	0	0	0	0.003	0	0
	k__Bacteria;p__Firmicutes;c__Clostridia;o__Clostridiales;f__Lachnospiraceae;g__Mediterraneibacter;s__butyricigenes	0	0.001	0	0	0	0	0
	k__Bacteria;p__Firmicutes;c__Clostridia;o__Clostridiales;f__Lachnospiraceae;g__Murimonas;s__sp.	0.001	0	0	0.003	0	0.002	0.001
	k__Bacteria;p__Firmicutes;c__Clostridia;o__Clostridiales;f__Lachnospiraceae;g__Robinsoniella;s__sp.	0.003	0.002	0.001	0.001	0.005	0.006	0.005
	k__Bacteria;p__Firmicutes;c__Clostridia;o__Clostridiales;f__Lachnospiraceae;g__Roseburia;s__	0	0	0	0.001	0	0	0.001
	k__Bacteria;p__Firmicutes;c__Clostridia;o__Clostridiales;f__Lachnospiraceae;g__Roseburia;s__sp.	0.003	0	0	0.001	0.003	0.008	0.005
	k__Bacteria;p__Firmicutes;c__Clostridia;o__Clostridiales;f__Lachnospiraceae;g__Roseburia;s__sp. DSM 107448	0.003	0	0.002	0.001	0.003	0.011	0.004
	k__Bacteria;p__Firmicutes;c__Clostridia;o__Clostridiales;f__Lachnospiraceae;g__Roseburia;s__sp. MC_37	0.001	0	0	0	0.001	0.003	0.001
	k__Bacteria;p__Firmicutes;c__Clostridia;o__Clostridiales;f__Lachnospiraceae;g__Tyzzerella;s__[Clostridium] colinum	0.001	0	0	0	0.007	0	0
	k__Bacteria;p__Firmicutes;c__Clostridia;o__Clostridiales;f__Lachnospiraceae;g__Tyzzerella;s__sp.	0.004	0.005	0.006	0.004	0.007	0.002	0.003
	k__Bacteria;p__Firmicutes;c__Clostridia;o__Clostridiales;f__Oscillospiraceae;g__Oscillibacter;s__sp.	0.052	0.109	0.029	0.062	0.064	0.027	0.028
	k__Bacteria;p__Firmicutes;c__Clostridia;o__Clostridiales;f__Oscillospiraceae;g__Oscillibacter;s__sp. Marseille-P3260	0.007	0.001	0.001	0.005	0.017	0.007	0.02
	k__Bacteria;p__Firmicutes;c__Clostridia;o__Clostridiales;f__Peptococcaceae;g__Dehalobacterium;s__formicoaceticum	0.003	0.004	0.001	0.001	0.003	0.004	0.005
	k__Bacteria;p__Firmicutes;c__Clostridia;o__Clostridiales;f__Peptococcaceae;g__Desulfohalotomaculum;s__halophilum	0	0	0	0	0.001	0	0.001
	k__Bacteria;p__Firmicutes;c__Clostridia;o__Clostridiales;f__Ruminococcaceae;g__;s__	0.001	0.002	0	0	0.001	0.001	0.001
	k__Bacteria;p__Firmicutes;c__Clostridia;o__Clostridiales;f__Ruminococcaceae;g__Acetivibrio;s__sp.	0	0	0	0	0.002	0	0
	k__Bacteria;p__Firmicutes;c__Clostridia;o__Clostridiales;f__Ruminococcaceae;g__Acutalibacter;s__sp.	0	0.003	0	0	0	0	0
	k__Bacteria;p__Firmicutes;c__Clostridia;o__Clostridiales;f__Ruminococcaceae;g__Agathobaculum;s__sp.	0.005	0	0.003	0.013	0.002	0.002	0.007
	k__Bacteria;p__Firmicutes;c__Clostridia;o__Clostridiales;f__Ruminococcaceae;g__Agathobaculum;s__sp. Marseille-P7918	0.001	0	0	0	0.002	0.002	0.003
	k__Bacteria;p__Firmicutes;c__Clostridia;o__Clostridiales;f__Ruminococcaceae;g__Anaerotruncus;s__colihominis	0.003	0	0	0.004	0.001	0.005	0.009
	k__Bacteria;p__Firmicutes;c__Clostridia;o__Clostridiales;f__Ruminococcaceae;g__Anaerotruncus;s__sp.	0.016	0	0.008	0.026	0.027	0.021	0.014
	k__Bacteria;p__Firmicutes;c__Clostridia;o__Clostridiales;f__Ruminococcaceae;g__Angelakisella;s__massiliensis	0.029	0.025	0.007	0.022	0.04	0.052	0.036
	k__Bacteria;p__Firmicutes;c__Clostridia;o__Clostridiales;f__Ruminococcaceae;g__Caproiciproducens;s__sp.	0	0	0	0	0.001	0	0.001
	k__Bacteria;p__Firmicutes;c__Clostridia;o__Clostridiales;f__Ruminococcaceae;g__Flavonifractor;s__sp.	0.005	0.002	0.002	0.002	0.007	0.005	0.018
	k__Bacteria;p__Firmicutes;c__Clostridia;o__Clostridiales;f__Ruminococcaceae;g__Marasmitruncus;s__massiliensis	0	0	0	0	0.001	0	0.001
	k__Bacteria;p__Firmicutes;c__Clostridia;o__Clostridiales;f__Ruminococcaceae;g__Negativibacillus;s__sp.	0.003	0.004	0.001	0.003	0.007	0.002	0.005
	k__Bacteria;p__Firmicutes;c__Clostridia;o__Clostridiales;f__Ruminococcaceae;g__Neglecta;s__sp.	0.001	0	0	0.001	0.002	0.001	0.001
	k__Bacteria;p__Firmicutes;c__Clostridia;o__Clostridiales;f__Ruminococcaceae;g__Oscillospira;s__guilliermondii	0	0	0.001	0	0	0	0
	k__Bacteria;p__Firmicutes;c__Clostridia;o__Clostridiales;f__Ruminococcaceae;g__Pseudoflavonifractor;s__sp.	0.036	0.016	0.004	0.009	0.05	0.077	0.074
	k__Bacteria;p__Firmicutes;c__Clostridia;o__Clostridiales;f__Ruminococcaceae;g__Ruminococcus;s__	0.001	0	0	0	0	0.002	0.004
	k__Bacteria;p__Firmicutes;c__Clostridia;o__Clostridiales;f__Ruminococcaceae;g__Ruminococcus;s__champanellensis	0	0	0	0	0	0.001	0
	k__Bacteria;p__Firmicutes;c__Clostridia;o__Clostridiales;f__Ruminococcaceae;g__Ruminococcus;s__sp. 27-36	0.001	0	0	0	0	0.002	0.001
	k__Bacteria;p__Firmicutes;c__Clostridia;o__Clostridiales;f__Ruminococcaceae;g__Ruthenibacterium;s__lactatiformans	0.003	0.016	0	0	0	0.001	0.003
	k__Bacteria;p__Firmicutes;c__Clostridia;o__Clostridiales;f__Ruminococcaceae;g__Sporobacter;s__termitidis	0.001	0	0	0.002	0	0.001	0
	k__Bacteria;p__Firmicutes;c__Clostridia;o__Clostridiales;f__Vallitaleaceae;g__Petrocella;s__atlantisensis	0	0	0	0	0	0.001	0.001
	k__Bacteria;p__Firmicutes;c__Erysipelotrichia;o__Erysipelotrichales;f__Erysipelotrichaceae;g__Absiella;s__sp.	0	0	0	0	0	0	0.001
	k__Bacteria;p__Firmicutes;c__Erysipelotrichia;o__Erysipelotrichales;f__Erysipelotrichaceae;g__Holdemania;s__massiliensis	0	0	0	0	0	0	0
	k__Bacteria;p__Proteobacteria;c__Alphaproteobacteria;o__Rhizobiales;f__Hyphomicrobiaceae;g__Devosia;s__	0.006	0.018	0	0	0.005	0.012	0.003
	k__Bacteria;p__Proteobacteria;c__Alphaproteobacteria;o__Rhodospirillales;f__Rhodospirillaceae;g__Roseospira;s__	0.016	0.001	0	0	0.008	0.064	0.022
	k__Bacteria;p__Proteobacteria;c__Betaproteobacteria;o__Burkholderiales;f__Sutterellaceae;g__Parasutterella;s__sp.	0.012	0.007	0.021	0.009	0.002	0.021	0.007
	k__Bacteria;p__Proteobacteria;c__Betaproteobacteria;o__Burkholderiales;f__Sutterellaceae;g__Turicimonas;s__muris	0.01	0.002	0.01	0.006	0.002	0.028	0.008
	k__Bacteria;p__Proteobacteria;c__Deltaproteobacteria;o__Desulfovibrionales;f__Desulfovibrionaceae;g__Desulfovibrio;s__sp.	0.001	0	0.002	0.001	0	0	0
	k__Bacteria;p__Proteobacteria;c__Deltaproteobacteria;o__Desulfovibrionales;f__Desulfovibrionaceae;g__Desulfovibrio;s__sp. F1	0.01	0.069	0	0	0	0	0
	k__Bacteria;p__Proteobacteria;c__Deltaproteobacteria;o__Desulfovibrionales;f__Desulfovibrionaceae;g__Desulfovibrio;s__sp. LNB2	0	0	0	0	0	0	0
	k__Bacteria;p__Proteobacteria;c__Gammaproteobacteria;o__Pseudomonadales;f__Moraxellaceae;g__Acinetobacter;s__	0.004	0.004	0.019	0.002	0	0	0

## Sheet: z-scores
Taxonomy Summary. Level: Species
high abundant (mean relative abundance >1%)	KO-1	KO-2	KO-3	WT-1	WT-2	WT-3
Sample	13001.V3V5a	52116.V3V5a	52119.V3V5a	52118.V3V5a	52120.V3V5a	52121.V3V5a
Taxonomy	Z-score	Z-score	Z-score	Z-score	Z-score	Z-score
k__Bacteria;p__Firmicutes;c__Clostridia;o__Clostridiales;f__Ruminococcaceae;g__Pseudoflavonifractor;s__sp.	-0.676996	-1.04075	-0.889188	0.353654	1.17211	1.08117
k__Bacteria;p__Firmicutes;c__Clostridia;o__Clostridiales;f__Lachnospiraceae;g__Anaerotignum;s__sp.	-0.512849	-1.11117	-0.897485	0.448743	0.619692	1.45307
k__Bacteria;p__Cyanobacteria;c__;o__Nostocales;f__Calotrichaceae;g__Calothrix;s__sp. LCRSM-1413	-0.836185	-0.836185	-0.836185	0.94621	1.40831	0.154034
k__Bacteria;p__Firmicutes;c__Clostridia;o__Clostridiales;f__Clostridiaceae;g__;s__	-0.804545	-0.804545	-0.804545	1.66656	0.344805	0.402272
k__Bacteria;p__Firmicutes;c__Clostridia;o__Clostridiales;f__Ruminococcaceae;g__Angelakisella;s__massiliensis	-0.339032	-1.48326	-0.529737	0.614495	1.37732	0.360221
k__Bacteria;p__Actinobacteria;c__Actinobacteria;o__Geodermatophilales;f__Geodermatophilaceae;g__Modestobacter;s__	-0.701104	-0.701104	-0.701104	-0.449962	1.45453	1.09874
k__Bacteria;p__Proteobacteria;c__Alphaproteobacteria;o__Rhodospirillales;f__Rhodospirillaceae;g__Roseospira;s__	-0.591836	-0.631735	-0.631735	-0.312543	1.9218	0.246044
k__Bacteria;p__Firmicutes;c__Clostridia;o__Clostridiales;f__Ruminococcaceae;g__Anaerotruncus;s__sp.	-1.49854	-0.749269	0.936586	1.03024	0.468293	-0.187317
k__Bacteria;p__Firmicutes;c__Bacilli;o__Lactobacillales;f__;g__;s__	-0.693562	-0.767215	0.337575	-0.804041	0.153443	1.7738
k__Bacteria;p__Firmicutes;c__Clostridia;o__Clostridiales;f__;g__;s__	0.23048	-0.893108	-0.2881	1.87265	-0.720249	-0.20167
k__Bacteria;p__Firmicutes;c__Clostridia;o__Clostridiales;f__Lachnospiraceae;g__Kineothrix;s__alysoides	1.09602	-1.34654	-0.670139	0.23173	1.1336	-0.444672
k__Bacteria;p__Firmicutes;c__Bacilli;o__Lactobacillales;f__Lactobacillaceae;g__Lactobacillus;s__	-0.696526	-0.646774	0.447767	1.84082	-0.646774	-0.298511
k__Bacteria;p__Firmicutes;c__Clostridia;o__Clostridiales;f__Lachnospiraceae;g__Dorea;s__	-1.15579	-0.622346	0.906848	0.302283	-0.764597	1.3336
k__Bacteria;p__Firmicutes;c__Clostridia;o__Clostridiales;f__Lachnospiraceae;g__Kineothrix;s__sp.	0.589053	-1.01745	-0.246331	1.10314	-1.2745	0.846094
k__Bacteria;p__Firmicutes;c__Clostridia;o__Clostridiales;f__Lachnospiraceae;g__Eisenbergiella;s__sp.	0.205291	-0.287407	-0.533756	1.92973	-0.615872	-0.697989
k__Bacteria;p__Proteobacteria;c__Betaproteobacteria;o__Burkholderiales;f__Sutterellaceae;g__Parasutterella;s__sp.	-0.52343	1.23529	-0.272183	-1.15155	1.23529	-0.52343
k__Bacteria;p__Firmicutes;c__Clostridia;o__Clostridiales;f__Clostridiaceae;g__Butyricicoccus;s__porcorum	-0.943119	-0.362738	1.81369	-0.798024	0.0725476	0.217643
k__Bacteria;p__Proteobacteria;c__Deltaproteobacteria;o__Desulfovibrionales;f__Desulfovibrionaceae;g__Desulfovibrio;s__sp. F1	2.04124	-0.408248	-0.408248	-0.408248	-0.408248	-0.408248
k__Bacteria;p__Bacteroidetes;c__Bacteroidia;o__Bacteroidales;f__Odoribacteraceae;g__Odoribacter;s__sp.	-1.04544	0.728637	1.55231	-0.348478	0.0316799	-0.918716
k__Bacteria;p__Firmicutes;c__Clostridia;o__Clostridiales;f__Oscillospiraceae;g__Oscillibacter;s__sp.	1.72885	-0.74831	0.27352	0.335449	-0.810239	-0.779275
k__Bacteria;p__Firmicutes;c__Clostridia;o__Clostridiales;f__;g__Flintibacter;s__butyricus	2.0395	-0.432211	-0.351172	-0.391692	-0.472731	-0.391692
k__Bacteria;p__Bacteroidetes;c__Bacteroidia;o__Bacteroidales;f__Odoribacteraceae;g__Culturomica;s__sp.	-0.296393	1.15734	1.36905	-0.578671	-0.818608	-0.832722
k__Bacteria;p__Bacteroidetes;c__Bacteroidia;o__Bacteroidales;f__Rikenellaceae;g__Alistipes;s__	0.526559	1.72676	0.00882501	-0.626576	-0.744243	-0.891326
k__Bacteria;p__Bacteroidetes;c__Bacteroidia;o__Bacteroidales;f__Rikenellaceae;g__;s__	0.0399752	1.19126	1.19126	-0.535668	-0.727548	-1.15928
k__Bacteria;p__Firmicutes;c__Clostridia;o__Clostridiales;f__Hungateiclostridiaceae;g__Saccharofermentans;s__sp. G8	0.469413	0.573727	1.40824	-1.0953	-1.0953	-0.260785
Taxonomy Summary. Level: Species
low abundant (mean relative abundance 0.1% to 1%)	KO-1	KO-2	KO-3	WT-1	WT-2	WT-3
Sample	13001.V3V5a	52116.V3V5a	52119.V3V5a	52118.V3V5a	52120.V3V5a	52121.V3V5a
Taxonomy	Z-score KO-1	Z-score KO-2	Z-score KO-3	Z-score WT-1	Z-score WT-2	Z-score WT-3
k__Bacteria;p__Firmicutes;c__Clostridia;o__Clostridiales;f__Eubacteriaceae;g__Eubacterium;s__coprostanoligenes	-0.895144	-0.895144	-0.895144	0.716115	1.2532	0.716115
k__Bacteria;p__Firmicutes;c__Clostridia;o__Clostridiales;f__Lachnospiraceae;g__Robinsoniella;s__sp.	-0.592349	-1.03661	-1.03661	0.740436	1.1847	0.740436
k__Bacteria;p__Firmicutes;c__Clostridia;o__Clostridiales;f__Ruminococcaceae;g__Agathobaculum;s__sp. Marseille-P7918	-0.877747	-0.877747	-0.877747	0.626962	0.626962	1.37932
k__Bacteria;p__Firmicutes;c__Clostridia;o__Clostridiales;f__Clostridiaceae;g__Clostridium;s__sp. Clone-27	-0.877058	-0.877058	-0.877058	1.31559	0.877058	0.438529
k__Bacteria;p__;c__;o__;f__;g__;s__	-0.925774	-0.925774	-0.59903	1.03469	0.0544573	1.36143
k__Bacteria;p__Firmicutes;c__Clostridia;o__Clostridiales;f__Lachnospiraceae;g__Mediterraneibacter;s__[Ruminococcus] gnavus	-0.965399	-0.713555	-0.713555	0.0419739	0.797503	1.55303
k__Bacteria;p__Firmicutes;c__Clostridia;o__Clostridiales;f__Lachnospiraceae;g__Acetatifactor;s__muris	-0.792594	-0.792594	-0.792594	1.2455	1.2455	-0.113228
k__Bacteria;p__Firmicutes;c__Clostridia;o__Clostridiales;f__Lachnospiraceae;g__Roseburia;s__sp.	-0.888604	-0.888604	-0.574979	0.0522708	1.6204	0.679521
k__Bacteria;p__Firmicutes;c__Clostridia;o__Clostridiales;f__Oscillospiraceae;g__Oscillibacter;s__sp. Marseille-P3260	-0.921095	-0.921095	-0.429844	1.04391	-0.184219	1.41235
k__Bacteria;p__Firmicutes;c__Clostridia;o__Clostridiales;f__Clostridiaceae;g__Oxobacter;s__sp. PPf50E4	-0.725476	-0.725476	-0.725476	1.08821	1.45095	-0.362738
k__Bacteria;p__Firmicutes;c__Clostridia;o__Clostridiales;f__Clostridiaceae;g__Clostridium;s__sp. Marseille-P2776	-0.179029	-1.2532	-0.716115	1.43223	-0.179029	0.895144
k__Bacteria;p__Firmicutes;c__Bacilli;o__Lactobacillales;f__Lactobacillaceae;g__Lactobacillus;s__reuteri	-0.645497	-0.645497	-0.645497	1.29099	1.29099	-0.645497
k__Bacteria;p__Firmicutes;c__Clostridia;o__Clostridiales;f__Ruminococcaceae;g__Flavonifractor;s__sp.	-0.642161	-0.642161	-0.642161	0.16054	-0.16054	1.92648
k__Bacteria;p__Firmicutes;c__Clostridia;o__Clostridiales;f__Lachnospiraceae;g__Roseburia;s__sp. DSM 107448	-0.889001	-0.381	-0.635001	-0.127	1.905	0.127
k__Bacteria;p__Firmicutes;c__Clostridia;o__Clostridiales;f__Lachnospiraceae;g__Lachnoclostridium;s__sp.	-0.506175	-0.733954	-0.658028	-0.658028	1.46791	1.08828
k__Bacteria;p__Firmicutes;c__Clostridia;o__Clostridiales;f__Lachnospiraceae;g__;s__	-0.0414513	-1.03628	-0.787575	1.4508	-0.538867	0.953381
k__Bacteria;p__Firmicutes;c__Clostridia;o__Clostridiales;f__Clostridiaceae;g__Clostridium;s__sp. Clone-40	-0.951519	-0.615689	-0.279859	1.90304	-0.111943	0.0559717
k__Bacteria;p__Firmicutes;c__Clostridia;o__Clostridiales;f__Lachnospiraceae;g__Lachnoclostridium;s__sp. Marseille-P6806	-1.02062	-1.02062	0.204124	0.816497	-0.408248	1.42887
k__Bacteria;p__Firmicutes;c__Clostridia;o__Clostridiales;f__Ruminococcaceae;g__Ruminococcus;s__	-0.597614	-0.597614	-0.597614	-0.597614	0.597614	1.79284
k__Bacteria;p__Firmicutes;c__Clostridia;o__Clostridiales;f__Peptococcaceae;g__Dehalobacterium;s__formicoaceticum	0.597614	-1.19523	-1.19523	-2.59174e-16	0.597614	1.19523
k__Bacteria;p__Firmicutes;c__Clostridia;o__Clostridiales;f__Ruminococcaceae;g__Anaerotruncus;s__colihominis	-0.89329	-0.89329	0.235076	-0.611198	0.517168	1.64553
k__Bacteria;p__Firmicutes;c__Clostridia;o__Clostridiales;f__Clostridiaceae;g__Clostridium;s__	-0.121988	-0.853913	-0.48795	1.70783	-0.853913	0.609938
k__Bacteria;p__Firmicutes;c__Clostridia;o__Clostridiales;f__Ruminococcaceae;g__Negativibacillus;s__sp.	0.154303	-1.23443	-0.308607	1.54303	-0.771517	0.617213
k__Bacteria;p__Firmicutes;c__Clostridia;o__Clostridiales;f__Lachnospiraceae;g__Tyzzerella;s__[Clostridium] colinum	-0.408248	-0.408248	-0.408248	2.04124	-0.408248	-0.408248
k__Bacteria;p__Firmicutes;c__Clostridia;o__Clostridiales;f__Clostridiaceae;g__Butyricicoccus;s__sp.	-0.436667	-0.291111	-0.436667	2.03778	-0.436667	-0.436667
k__Bacteria;p__Proteobacteria;c__Betaproteobacteria;o__Burkholderiales;f__Sutterellaceae;g__Turicimonas;s__muris	-0.756913	0.0688102	-0.344051	-0.756913	1.92669	-0.13762
k__Bacteria;p__Firmicutes;c__Clostridia;o__Clostridiales;f__Clostridiaceae;g__Clostridium;s__sp. Culture-1	-0.456435	-0.456435	-1.97947e-16	1.36931	-1.36931	0.912871
k__Bacteria;p__Firmicutes;c__Clostridia;o__Clostridiales;f__Christensenellaceae;g__Christensenella;s__sp.	-0.747563	-0.602874	0.699333	-0.313494	1.71216	-0.747563
k__Bacteria;p__Firmicutes;c__Clostridia;o__Clostridiales;f__Lachnospiraceae;g__Marvinbryantia;s__sp.	0	-0.645497	0	1.93649	-0.645497	-0.645497
k__Bacteria;p__Firmicutes;c__Clostridia;o__Clostridiales;f__Clostridiaceae;g__Massilioclostridium;s__coli	0	-0.645497	0	1.93649	-0.645497	-0.645497
k__Bacteria;p__Firmicutes;c__Clostridia;o__Clostridiales;f__Lachnospiraceae;g__Anaerotignum;s__lactatifermentans	0.0826475	-1.15706	0.578532	-0.165295	-0.909122	1.5703
k__Bacteria;p__Firmicutes;c__Clostridia;o__Clostridiales;f__Lachnospiraceae;g__Acetatifactor;s__sp.	0.148087	-0.296174	-0.296174	1.92513	-0.740436	-0.740436
k__Bacteria;p__Proteobacteria;c__Alphaproteobacteria;o__Rhizobiales;f__Hyphomicrobiaceae;g__Devosia;s__	1.61374	-0.876032	-0.876032	-0.184428	0.783818	-0.461069
k__Bacteria;p__Firmicutes;c__Clostridia;o__Clostridiales;f__Lachnospiraceae;g__Murimonas;s__sp.	-0.790569	-0.790569	1.58114	-0.790569	0.790569	0
k__Bacteria;p__Firmicutes;c__Clostridia;o__Clostridiales;f__Eubacteriaceae;g__Alkalibacter;s__saccharofermentans	-0.997965	-0.142566	1.56823	-0.997965	-0.142566	0.712832
k__Bacteria;p__Firmicutes;c__Clostridia;o__Clostridiales;f__Ruminococcaceae;g__Agathobaculum;s__sp.	-0.944495	-0.314832	1.78405	-0.524719	-0.524719	0.524719
k__Bacteria;p__Firmicutes;c__Clostridia;o__Clostridiales;f__;g__Intestinimonas;s__sp.	-0.758175	0.641533	0.641533	1.34139	-1.1081	-0.758175
k__Bacteria;p__Firmicutes;c__Clostridia;o__Clostridiales;f__Gracilibacteraceae;g__Gracilibacter;s__thermotolerans	-0.632456	1.89737	-0.632456	-0.632456	-0.316228	0.316228
k__Bacteria;p__Firmicutes;c__Clostridia;o__Clostridiales;f__Lachnospiraceae;g__Tyzzerella;s__sp.	0.267261	0.801784	-0.267261	1.33631	-1.33631	-0.801784
k__Bacteria;p__Firmicutes;c__Clostridia;o__Clostridiales;f__Lachnospiraceae;g__Anaerostipes;s__sp.	1.83119	-0.82088	-0.0631446	-0.82088	-0.442012	0.315723
k__Bacteria;p__Firmicutes;c__Clostridia;o__Clostridiales;f__Ruminococcaceae;g__Ruthenibacterium;s__lactatiformans	2.00612	-0.527927	-0.527927	-0.527927	-0.369549	-0.0527927
k__Bacteria;p__Bacteroidetes;c__Bacteroidia;o__Bacteroidales;f__;g__;s__	1.84299	-0.0635513	-0.826167	-0.571962	0.317757	-0.699065
k__Bacteria;p__Firmicutes;c__Clostridia;o__Clostridiales;f__Lachnospiraceae;g__Fusimonas;s__intestini	-0.811543	-0.115935	1.97089	-0.463739	-0.463739	-0.115935
k__Bacteria;p__Firmicutes;c__Clostridia;o__Clostridiales;f__Christensenellaceae;g__Christensenella;s__massiliensis	0.527046	-1.05409	1.58114	2.2857e-16	-1.05409	2.2857e-16
k__Bacteria;p__Firmicutes;c__Clostridia;o__Clostridiales;f__;g__Colidextribacter;s__sp.	1.56823	-0.997965	0.712832	-0.142566	-0.997965	-0.142566
k__Bacteria;p__Proteobacteria;c__Gammaproteobacteria;o__Pseudomonadales;f__Moraxellaceae;g__Acinetobacter;s__	-0.0223988	1.99349	-0.291184	-0.55997	-0.55997	-0.55997
k__Bacteria;p__Firmicutes;c__Clostridia;o__Clostridiales;f__Lachnospiraceae;g__Anaerobium;s__sp.	-0.389959	1.48184	1.01389	-0.85791	-0.85791	-0.389959
k__Bacteria;p__Firmicutes;c__Clostridia;o__Clostridiales;f__Hungateiclostridiaceae;g__Saccharofermentans;s__acetigenes	-0.229195	1.46332	1.04019	-0.758105	-0.758105	-0.758105
Taxonomy Summary. Level: Family
	KO-1	KO-2	KO-3	WT-1	WT-2	WT-3
Sample	13001.V3V5a	52116.V3V5a	52119.V3V5a	52118.V3V5a	52120.V3V5a	52121.V3V5a
Taxonomy	Z-score	Z-score	Z-score	Z-score	Z-score	Z-score
k__Bacteria;p__Firmicutes;c__Clostridia;o__Clostridiales;f__Ruminococcaceae	-0.70009	-1.38427	-0.477334	0.509157	1.01831	1.03422
k__Bacteria;p__Cyanobacteria;c__;o__Nostocales;f__Calotrichaceae	-0.836185	-0.836185	-0.836185	0.94621	1.40831	0.154034
k__Bacteria;p__;c__;o__;f__	-0.925774	-0.925774	-0.59903	1.03469	0.0544573	1.36143
k__Bacteria;p__Firmicutes;c__Clostridia;o__Clostridiales;f__Lachnospiraceae	-0.388404	-1.52032	-0.464499	0.819611	0.305967	1.24765
k__Bacteria;p__Firmicutes;c__Clostridia;o__Clostridiales;f__Clostridiaceae	-0.92826	-0.850546	-0.358352	1.79176	0.0820323	0.263367
k__Bacteria;p__Actinobacteria;c__Actinobacteria;o__Geodermatophilales;f__Geodermatophilaceae	-0.70083	-0.70083	-0.70083	-0.453478	1.44288	1.11308
k__Bacteria;p__Firmicutes;c__Clostridia;o__Clostridiales;f__Eubacteriaceae	-1.69516	-0.678064	0.339032	0.847579	0.847579	0.339032
k__Bacteria;p__Firmicutes;c__Clostridia;o__Clostridiales;f__Vallitaleaceae	-0.645497	-0.645497	-0.645497	-0.645497	1.29099	1.29099
k__Bacteria;p__Proteobacteria;c__Alphaproteobacteria;o__Rhodospirillales;f__Rhodospirillaceae	-0.591836	-0.631735	-0.631735	-0.312543	1.9218	0.246044
k__Bacteria;p__Firmicutes;c__Clostridia;o__Clostridiales;f__Peptococcaceae	0.429378	-1.11638	-1.11638	-0.0858757	0.429378	1.45989
k__Bacteria;p__Firmicutes;c__Clostridia;o__Clostridiales;f__Defluviitaleaceae	-0.597614	-0.597614	-0.597614	-0.597614	1.79284	0.597614
k__Bacteria;p__Actinobacteria;c__Actinobacteria;o__Micrococcales;f__Microbacteriaceae	-0.408248	-0.408248	-0.408248	-0.408248	-0.408248	2.04124
k__Bacteria;p__Firmicutes;c__Bacilli;o__Lactobacillales;f__	-0.693562	-0.767215	0.337575	-0.804041	0.153443	1.7738
k__Bacteria;p__Firmicutes;c__Bacilli;o__Lactobacillales;f__Lactobacillaceae	-0.716891	-0.66745	0.420247	1.85403	-0.568569	-0.321365
k__Bacteria;p__Firmicutes;c__;o__;f__	-0.912871	-0.912871	0.912871	-0.912871	0.912871	0.912871
k__Bacteria;p__Firmicutes;c__Clostridia;o__Clostridiales;f__Clostridiales Family XIII. Incertae Sedis	0.912871	-0.912871	-0.912871	-0.912871	0.912871	0.912871
k__Bacteria;p__Proteobacteria;c__Betaproteobacteria;o__Burkholderiales;f__Sutterellaceae	-0.690345	0.630315	-0.330165	-0.990495	1.71086	-0.330165
k__Bacteria;p__Firmicutes;c__Clostridia;o__Clostridiales;f__Christensenellaceae	-0.595441	-0.881252	1.11943	-0.309629	1.40524	-0.738346
k__Bacteria;p__Proteobacteria;c__Alphaproteobacteria;o__Rhizobiales;f__Hyphomicrobiaceae	1.61374	-0.876032	-0.876032	-0.184428	0.783818	-0.461069
k__Bacteria;p__Firmicutes;c__Erysipelotrichia;o__Erysipelotrichales;f__Erysipelotrichaceae	1.29099	-0.645497	-0.645497	-0.645497	-0.645497	1.29099
k__Bacteria;p__Firmicutes;c__Clostridia;o__Clostridiales;f__Gracilibacteraceae	-0.632456	1.89737	-0.632456	-0.632456	-0.316228	0.316228
k__Bacteria;p__Firmicutes;c__Clostridia;o__Clostridiales;f__Oscillospiraceae	1.57852	-1.03763	0.187656	0.61816	-0.905163	-0.441543
k__Bacteria;p__Firmicutes;c__Clostridia;o__Clostridiales;f__	1.80755	-0.713071	-0.348244	0.514074	-0.779403	-0.480908
k__Bacteria;p__Bacteroidetes;c__Bacteroidia;o__Bacteroidales;f__	1.84299	-0.0635513	-0.826167	-0.571962	0.317757	-0.699065
k__Bacteria;p__Actinobacteria;c__Actinobacteria;o__Bifidobacteriales;f__Bifidobacteriaceae	-0.408248	-0.408248	2.04124	-0.408248	-0.408248	-0.408248
k__Bacteria;p__Proteobacteria;c__Deltaproteobacteria;o__Desulfovibrionales;f__Desulfovibrionaceae	2.0404	-0.357966	-0.393762	-0.429559	-0.429559	-0.429559
k__Bacteria;p__Proteobacteria;c__Gammaproteobacteria;o__Pseudomonadales;f__Moraxellaceae	-0.0223988	1.99349	-0.291184	-0.55997	-0.55997	-0.55997
k__Bacteria;p__Bacteroidetes;c__Bacteroidia;o__Bacteroidales;f__Odoribacteraceae	-0.44282	1.111	1.43126	-0.549571	-0.680045	-0.869825
k__Bacteria;p__Bacteroidetes;c__Bacteroidia;o__Bacteroidales;f__Rikenellaceae	0.482903	1.70174	0.140772	-0.629021	-0.75732	-0.939076
k__Bacteria;p__Firmicutes;c__Clostridia;o__Clostridiales;f__Hungateiclostridiaceae	0.0276967	1.02478	1.35714	-1.02478	-0.913991	-0.470844

## Sheet: Taxonomy_shortlist
#Sample Name	Reads in Sample	Assigned Reads	Number of subsumed OTUs	Taxonomic Level	Taxonomic Unit	Fraction	Uncorrected	Indistinguishable species
13001.V3V5a	43934	11295	21	g	Alistipes	0.257	0.148	96-98% identity in 280-285bp to: 2 unclassified Alistipes strains, Alistipes dispar, Alistipes finegoldii, Alistipes massiliensis, Alistipes putredinis
13001.V3V5a	43934	4776	18	s	Oscillibacter sp.	0.109	0.166	95-100% identity in 284bp to: Oscillibacter sp.
13001.V3V5a	43934	3042	5	s	Desulfovibrio sp. F1	0.069	0.078	92% identity in 283-284bp to: Desulfovibrio sp. F1
13001.V3V5a	43934	2963	9	s	Kineothrix alysoides	0.067	0.063	96% identity in 282-284bp to: Kineothrix alysoides
13001.V3V5a	43934	2732	5	s	Flintibacter butyricus	0.062	0.095	99-100% identity in 283-285bp to: Flintibacter butyricus
13001.V3V5a	43934	2080	12	s	Kineothrix sp.	0.047	0.044	91-100% identity in 275-284bp to: Kineothrix sp.
13001.V3V5a	43934	1999	9	s	Anaerotignum sp.	0.046	0.042	96-100% identity in 283-284bp to: Anaerotignum sp.
13001.V3V5a	43934	1703	3	s	Culturomica sp.	0.039	0.04	99-100% identity in 283-284bp to: Culturomica sp.
13001.V3V5a	43934	1347	2	f	Rikenellaceae	0.031	0.018	88% identity in 283-284bp to: Alistipes inops, Tidjanibacter massiliensis
13001.V3V5a	43934	1095	3	s	Angelakisella massiliensis	0.025	0.017	91-94% identity in 285bp to: Angelakisella massiliensis
13001.V3V5a	43934	1086	20	o	Clostridiales	0.025	0.037	85-100% identity in 282-285bp to: 4 unclassified Clostridium strains, Anaerotruncus colihominis, Coprococcus sp., Eisenbergiella tayi, Ethanoligenens harbinense, Flavonifractor sp., Flintibacter butyricus, Intestinimonas sp., Linmingia china, Massilimaliae massiliensis, Massilimaliae timonensis, Oscillibacter sp., Oscillospira guilliermondii, Paludicola psychrotolerans, Pseudoflavonifractor sp., …
13001.V3V5a	43934	959	2	o	Bacteroidales	0.022	0.022	94-96% identity in 284bp to: 2 unclassified Alistipes strains, Alistipes putredinis, Alistipes senegalensis, Bacteroides sp. DSM 12148
13001.V3V5a	43934	823	2	s	Saccharofermentans sp. G8	0.019	0.029	86% identity in 281-284bp to: Saccharofermentans sp. G8
13001.V3V5a	43934	792	2	g	Devosia	0.018	0.013	89% identity in 270bp to: 3 unclassified Devosia strains, Devosia lucknowensis, Devosia submarina
13001.V3V5a	43934	699	1	s	Ruthenibacterium lactatiformans	0.016	0.011	96% identity in 284bp to: Ruthenibacterium lactatiformans
13001.V3V5a	43934	695	4	s	Pseudoflavonifractor sp.	0.016	0.011	98-100% identity in 283-284bp to: Pseudoflavonifractor sp.
13001.V3V5a	43934	665	3	s	Eisenbergiella sp.	0.015	0.014	92-100% identity in 282-284bp to: Eisenbergiella sp.
13001.V3V5a	43934	384	2	o	Lactobacillales	0.009	0.01	99-100% identity in 280bp to: 9 unclassified Lactobacillus strains, Lactobacillus animalis, Lactobacillus apodemi, Lactobacillus crispatus, Lactobacillus murinus, Lactococcus lactis
13001.V3V5a	43934	301	3	s	Parasutterella sp.	0.007	0.008	99-100% identity in 284bp to: Parasutterella sp.
13001.V3V5a	43934	291	3	s	Anaerostipes sp.	0.007	0.006	93-100% identity in 284bp to: Anaerostipes sp.
13001.V3V5a	43934	277	2	s	Anaerotignum lactatifermentans	0.006	0.006	97% identity in 283-284bp to: Anaerotignum lactatifermentans
13001.V3V5a	43934	276	2	g	Lactobacillus	0.006	0.012	100% identity in 280bp to: Lactobacillus agilis, Lactobacillus gasseri, Lactobacillus johnsonii, Lactobacillus reuteri, Lactobacillus sp., Lactobacillus vaginalis
13001.V3V5a	43934	247	2	s	Saccharofermentans acetigenes	0.006	0.009	86% identity in 279bp to: Saccharofermentans acetigenes
13001.V3V5a	43934	224	2	s	Tyzzerella sp.	0.005	0.005	97-100% identity in 284bp to: Tyzzerella sp.
13001.V3V5a	43934	212	2	s	Odoribacter sp.	0.005	0.005	94% identity in 282bp to: Odoribacter sp.
13001.V3V5a	43934	196	1	s	Negativibacillus sp.	0.004	0.003	100% identity in 284bp to: Negativibacillus sp.
13001.V3V5a	43934	193	3	s	Christensenella massiliensis	0.004	0.007	84% identity in 263-284bp to: Christensenella massiliensis
13001.V3V5a	43934	187	1	f	Lachnospiraceae	0.004	0.004	95% identity in 284bp to: Eisenbergiella sp., Murimonas sp.
13001.V3V5a	43934	178	5	s	Butyricicoccus porcorum	0.004	0.007	83-84% identity in 279bp to: Butyricicoccus porcorum
13001.V3V5a	43934	163	3	s	Dehalobacterium formicoaceticum	0.004	0.007	85-90% identity in 284bp to: Dehalobacterium formicoaceticum
13001.V3V5a	43934	155	2	g	Acinetobacter	0.004	0.006	100% identity in 284bp to: 14 unclassified Acinetobacter strains, Acinetobacter radioresistens
13001.V3V5a	43934	150	4	s	Colidextribacter sp.	0.003	0.005	98-100% identity in 283-284bp to: Colidextribacter sp.
13001.V3V5a	43934	129	1	s	Acutalibacter sp.	0.003	0.002	97% identity in 284bp to: Acutalibacter sp.
13001.V3V5a	43934	121	1	s	Lachnoclostridium sp.	0.003	0.003	92% identity in 284bp to: Lachnoclostridium sp.
13001.V3V5a	43934	107	1	s	Intestinimonas sp.	0.002	0.004	99% identity in 284bp to: Intestinimonas sp.
13001.V3V5a	43934	104	2	s	Intestinimonas butyriciproducens	0.002	0.004	97% identity in 283-284bp to: Intestinimonas butyriciproducens
13001.V3V5a	43934	103	2	s	Turicimonas muris	0.002	0.003	99% identity in 284bp to: Turicimonas muris
13001.V3V5a	43934	97	2	s	Robinsoniella sp.	0.002	0.002	97% identity in 284bp to: Robinsoniella sp.
13001.V3V5a	43934	95	1	s	Anaerotignum aminivorans	0.002	0.002	94% identity in 284bp to: Anaerotignum aminivorans
13001.V3V5a	43934	92	3	s	Flavonifractor sp.	0.002	0.001	97% identity in 283-285bp to: Flavonifractor sp.
13001.V3V5a	43934	91	1	f	Ruminococcaceae	0.002	0.001	99% identity in 284bp to: Acutalibacter sp., Neglecta sp.
13001.V3V5a	43934	87	1	s	Massilioclostridium coli	0.002	0.004	84% identity in 275bp to: Massilioclostridium coli
13001.V3V5a	43934	85	4	g	Clostridium	0.002	0.005	96-100% identity in 283-284bp to: 4 unclassified Clostridium strains
13001.V3V5a	43934	83	1	s	Acetatifactor sp.	0.002	0.002	94% identity in 284bp to: Acetatifactor sp.
13001.V3V5a	43934	80	2	s	Clostridium sp. Marseille-P2776	0.002	0.005	99% identity in 283-284bp to: Clostridium sp. Marseille-P2776
13001.V3V5a	43934	74	5	s	Clostridium sp. Culture-1	0.002	0.004	96-97% identity in 283-284bp to: Clostridium sp. Culture-1
13001.V3V5a	43934	56	1	g	Roseospira	0.001	0.002	87% identity in 284bp to: 2 unclassified Roseospira strains
13001.V3V5a	43934	51	1	s	Anaerobium sp.	0.001	0.001	98% identity in 284bp to: Anaerobium sp.
13001.V3V5a	43934	47	2	s	Lactobacillus reuteri	0.001	0.002	99-100% identity in 280bp to: Lactobacillus reuteri
13001.V3V5a	43934	47	1	s	Mordavella sp.	0.001	0.002	100% identity in 284bp to: Mordavella sp.
13001.V3V5a	43934	200	8		Other	0.005	0.007
13001.V3V5a		0			Unclassified	0
13001.V3V5a		0			Filtered	0
52116.V3V5a	53367	24586	46	g	Alistipes	0.461	0.309	96-98% identity in 280-285bp to: Alistipes dispar, Alistipes finegoldii, Alistipes massiliensis, Alistipes sp. DJF_B185
52116.V3V5a	53367	7561	27	s	Culturomica sp.	0.142	0.169	99-100% identity in 283-285bp to: Culturomica sp.
52116.V3V5a	53367	2927	2	f	Rikenellaceae	0.055	0.037	88% identity in 283-284bp to: Alistipes inops, Tidjanibacter massiliensis
52116.V3V5a	53367	1771	1	s	Odoribacter sp.	0.033	0.04	100% identity in 284bp to: Odoribacter sp.
52116.V3V5a	53367	1559	13	s	Oscillibacter sp.	0.029	0.052	96-100% identity in 284bp to: Oscillibacter sp.
52116.V3V5a	53367	1172	2	s	Saccharofermentans acetigenes	0.022	0.039	86% identity in 279bp to: Saccharofermentans acetigenes
52116.V3V5a	53367	1171	8	s	Kineothrix sp.	0.022	0.024	91-100% identity in 275-284bp to: Kineothrix sp.
52116.V3V5a	53367	1118	3	s	Parasutterella sp.	0.021	0.028	99-100% identity in 284bp to: Parasutterella sp.
52116.V3V5a	53367	1050	2	s	Saccharofermentans sp. G8	0.02	0.035	86% identity in 281-284bp to: Saccharofermentans sp. G8
52116.V3V5a	53367	999	3	g	Acinetobacter	0.019	0.036	100% identity in 283-284bp to: 14 unclassified Acinetobacter strains, Acinetobacter radioresistens
52116.V3V5a	53367	970	6	s	Anaerotignum sp.	0.018	0.02	93-98% identity in 282-284bp to: Anaerotignum sp.
52116.V3V5a	53367	775	1	g	Dorea	0.015	0.006	96% identity in 284bp to: Dorea formicigenerans, Dorea phocaeensis
52116.V3V5a	53367	619	11	o	Clostridiales	0.012	0.02	85-100% identity in 282-284bp to: 2 unclassified Candidatus Arthromitus strains, 6 unclassified Clostridium strains, Clostridioides difficile, Desulfotomaculum sp. SN1_H, Eisenbergiella tayi, Flavonifractor sp., Flintibacter butyricus, Intestinimonas sp., Lacrimispora celerecrescens, Lacrimispora saccharolytica, Lacrimispora sphenoides, Pseudoflavonifractor sp., Ruminiclostridium sp.
52116.V3V5a	53367	556	3	s	Turicimonas muris	0.01	0.014	99-100% identity in 284bp to: Turicimonas muris
52116.V3V5a	53367	486	4	s	Eisenbergiella sp.	0.009	0.01	94-100% identity in 283-284bp to: Eisenbergiella sp.
52116.V3V5a	53367	439	5	s	Butyricicoccus porcorum	0.008	0.017	83-84% identity in 279bp to: Butyricicoccus porcorum
52116.V3V5a	53367	420	2	s	Gracilibacter thermotolerans	0.008	0.014	88% identity in 280-281bp to: Gracilibacter thermotolerans
52116.V3V5a	53367	414	1	s	Anaerotruncus sp.	0.008	0.006	100% identity in 284bp to: Anaerotruncus sp.
52116.V3V5a	53367	398	2	g	Lactobacillus	0.007	0.017	100% identity in 280bp to: Lactobacillus agilis, Lactobacillus gasseri, Lactobacillus johnsonii, Lactobacillus reuteri, Lactobacillus sp., Lactobacillus vaginalis
52116.V3V5a	53367	386	2	o	Lactobacillales	0.007	0.01	99-100% identity in 280bp to: 9 unclassified Lactobacillus strains, Lactobacillus animalis, Lactobacillus apodemi, Lactobacillus crispatus, Lactobacillus murinus, Lactococcus lactis
52116.V3V5a	53367	377	1	o	Bacteroidales	0.007	0.008	96% identity in 284bp to: Alistipes putredinis, Alistipes senegalensis, Alistipes sp. S440, Bacteroides sp. DSM 12148
52116.V3V5a	53367	360	3	s	Angelakisella massiliensis	0.007	0.005	91-94% identity in 285bp to: Angelakisella massiliensis
52116.V3V5a	53367	333	2	s	Tyzzerella sp.	0.006	0.007	97-100% identity in 284bp to: Tyzzerella sp.
52116.V3V5a	53367	328	3	s	Fusimonas intestini	0.006	0.007	94-96% identity in 284-285bp to: Fusimonas intestini
52116.V3V5a	53367	310	1	s	Intestinimonas sp.	0.006	0.01	99% identity in 284bp to: Intestinimonas sp.
52116.V3V5a	53367	275	3	s	Anaerobium sp.	0.005	0.006	98% identity in 284bp to: Anaerobium sp.
52116.V3V5a	53367	218	4	s	Pseudoflavonifractor sp.	0.004	0.003	97-100% identity in 283-284bp to: Pseudoflavonifractor sp.
52116.V3V5a	53367	150	1	s	Agathobaculum sp.	0.003	0.002	85% identity in 279bp to: Agathobaculum sp.
52116.V3V5a	53367	124	3	s	Clostridium sp. Clone-40	0.002	0.007	96-97% identity in 285bp to: Clostridium sp. Clone-40
52116.V3V5a	53367	116	1	s	Desulfovibrio sp.	0.002	0.003	100% identity in 284bp to: Desulfovibrio sp.
52116.V3V5a	53367	106	2	s	Clostridium sp. Culture-1	0.002	0.006	96% identity in 283-284bp to: Clostridium sp. Culture-1
52116.V3V5a	53367	102	1	s	Lachnoclostridium [Clostridium] scindens	0.002	0.002	98% identity in 284bp to: [Clostridium] scindens
52116.V3V5a	53367	98	2	s	Kineothrix alysoides	0.002	0.002	96% identity in 284bp to: Kineothrix alysoides
52116.V3V5a	53367	95	1	s	Roseburia sp. DSM 107448	0.002	0.002	96% identity in 284bp to: Roseburia sp. DSM 107448
52116.V3V5a	53367	95	2	s	Flavonifractor sp.	0.002	0.001	97% identity in 283-284bp to: Flavonifractor sp.
52116.V3V5a	53367	78	1	s	Butyricicoccus sp.	0.001	0.003	100% identity in 284bp to: Butyricicoccus sp.
52116.V3V5a	53367	78	2	s	Anaerotignum lactatifermentans	0.001	0.002	97% identity in 283-284bp to: Anaerotignum lactatifermentans
52116.V3V5a	53367	67	2	s	Alkalibacter saccharofermentans	0.001	0.002	83-84% identity in 278-284bp to: Alkalibacter saccharofermentans
52116.V3V5a	53367	65	1	s	Acetatifactor sp.	0.001	0.001	94% identity in 284bp to: Acetatifactor sp.
52116.V3V5a	53367	60	2	s	Christensenella massiliensis	0.001	0.002	84% identity in 283-284bp to: Christensenella massiliensis
52116.V3V5a	53367	55	1	s	Mediterraneibacter [Ruminococcus] gnavus	0.001	0.001	98% identity in 284bp to: [Ruminococcus] gnavus
52116.V3V5a	53367	54	2	s	Dehalobacterium formicoaceticum	0.001	0.002	85-90% identity in 284bp to: Dehalobacterium formicoaceticum
52116.V3V5a	53367	446	16		Other	0.008	0.014
52116.V3V5a		0			Unclassified	0
52116.V3V5a		0			Filtered	0
52118.V3V5a	35547	3249	24	s	Anaerotignum sp.	0.091	0.076	93-100% identity in 282-285bp to: Anaerotignum sp.
52118.V3V5a	35547	2261	18	s	Oscillibacter sp.	0.064	0.086	95-100% identity in 284bp to: Oscillibacter sp.
52118.V3V5a	35547	2158	5	g	Alistipes	0.061	0.031	96-98% identity in 284bp to: Alistipes dispar, Alistipes massiliensis, Alistipes putredinis, Alistipes sp. S440
52118.V3V5a	35547	2040	9	g	Lactobacillus	0.057	0.101	99-100% identity in 278-280bp to: Lactobacillus agilis, Lactobacillus gasseri, Lactobacillus johnsonii, Lactobacillus reuteri, Lactobacillus sp., Lactobacillus vaginalis
52118.V3V5a	35547	1956	18	s	Kineothrix sp.	0.055	0.046	95-100% identity in 275-284bp to: Kineothrix sp.
52118.V3V5a	35547	1792	7	s	Pseudoflavonifractor sp.	0.05	0.03	95-100% identity in 279-284bp to: Pseudoflavonifractor sp.
52118.V3V5a	35547	1569	23	o	Clostridiales	0.044	0.06	85-100% identity in 278-285bp to: 10 unclassified Clostridium strains, 2 unclassified Intestinimonas strains, Anaerotruncus colihominis, Butyricicoccus sp., Colidextribacter sp., Coprococcus sp., Eubacterium sp. 26-5, Flavonifractor sp., Flintibacter butyricus, Flintibacter sp. KGMB00164, Intestinimonas massiliensis, Massilimaliae massiliensis, Massilimaliae timonensis, Oscillibacter sp., Oscillo…
52118.V3V5a	35547	1562	11	s	Kineothrix alysoides	0.044	0.036	95-97% identity in 282-284bp to: Kineothrix alysoides
52118.V3V5a	35547	1525	7	f	Clostridiaceae	0.043	0.069	95% identity in 282-284bp to: 3 unclassified Clostridium strains, Clostridium sulfidigenes, Hungatella xylanolytica
52118.V3V5a	35547	1473	1	g	Dorea	0.041	0.013	96% identity in 284bp to: Dorea formicigenerans, Dorea phocaeensis
52118.V3V5a	35547	1412	7	s	Angelakisella massiliensis	0.04	0.024	84-94% identity in 276-285bp to: Angelakisella massiliensis
52118.V3V5a	35547	1297	3	s	Eisenbergiella sp.	0.036	0.03	93-98% identity in 283-284bp to: Eisenbergiella sp.
52118.V3V5a	35547	975	2	s	Anaerotruncus sp.	0.027	0.016	100% identity in 284bp to: Anaerotruncus sp.
52118.V3V5a	35547	942	2	s	Calothrix sp. LCRSM-1413	0.027	0.012	82% identity in 281-282bp to: Calothrix sp. LCRSM-1413
52118.V3V5a	35547	678	1	s	Culturomica sp.	0.019	0.017	100% identity in 284bp to: Culturomica sp.
52118.V3V5a	35547	673	1	f	Rikenellaceae	0.019	0.01	88% identity in 283bp to: Alistipes inops, Tidjanibacter massiliensis
52118.V3V5a	35547	603	5	s	Clostridium sp. Clone-40	0.017	0.038	94-98% identity in 285bp to: Clostridium sp. Clone-40
52118.V3V5a	35547	598	9	s	Butyricicoccus sp.	0.017	0.027	91-100% identity in 278-284bp to: Butyricicoccus sp.
52118.V3V5a	35547	596	2	s	Oscillibacter sp. Marseille-P3260	0.017	0.023	95-96% identity in 284bp to: Oscillibacter sp. Marseille-P3260
52118.V3V5a	35547	553	1	s	Odoribacter sp.	0.016	0.014	100% identity in 284bp to: Odoribacter sp.
52118.V3V5a	35547	414	1	g	Modestobacter	0.012	0.008	85% identity in 277bp to: Modestobacter multiseptatus, Modestobacter sp. BMG5737
52118.V3V5a	35547	363	4	f	Lachnospiraceae	0.01	0.008	94-97% identity in 283-285bp to: 2 unclassified Eisenbergiella strains, Anaerosporobacter mobilis, Anaerostipes hadrus, Anaerotignum sp., Eisenbergiella massiliensis, Kineothrix sp., Lachnoclostridium sp.
52118.V3V5a	35547	290	3	s	Intestinimonas sp.	0.008	0.011	99% identity in 283-284bp to: Intestinimonas sp.
52118.V3V5a	35547	281	1	g	Roseospira	0.008	0.009	87% identity in 284bp to: 2 unclassified Roseospira strains
52118.V3V5a	35547	249	3	s	Flavonifractor sp.	0.007	0.004	97% identity in 283-285bp to: Flavonifractor sp.
52118.V3V5a	35547	245	2	s	Tyzzerella sp.	0.007	0.006	98-100% identity in 284bp to: Tyzzerella sp.
52118.V3V5a	35547	244	1	s	Negativibacillus sp.	0.007	0.004	100% identity in 284bp to: Negativibacillus sp.
52118.V3V5a	35547	239	2	g	Clostridium	0.007	0.015	96% identity in 283-284bp to: 2 unclassified Clostridium strains
52118.V3V5a	35547	232	2	s	Tyzzerella [Clostridium] colinum	0.007	0.005	92% identity in 283-284bp to: [Clostridium] colinum
52118.V3V5a	35547	221	3	s	Acetatifactor sp.	0.006	0.005	94-100% identity in 284bp to: Acetatifactor sp.
52118.V3V5a	35547	215	2	o	Lactobacillales	0.006	0.006	99-100% identity in 280bp to: 9 unclassified Lactobacillus strains, Lactobacillus animalis, Lactobacillus apodemi, Lactobacillus crispatus, Lactobacillus murinus, Lactococcus lactis
52118.V3V5a	35547	209	1	k	Bacteria	0.006	0.004	92% identity in 282bp to: Bacteroides galacturonicus, Lachnospira eligens, Lachnospira pectinoschiza, Lactobacillus rogosae
52118.V3V5a	35547	204	2	s	Clostridium sp. Culture-1	0.006	0.013	96% identity in 283-284bp to: Clostridium sp. Culture-1
52118.V3V5a	35547	194	1	g	Devosia	0.005	0.003	89% identity in 270bp to: 3 unclassified Devosia strains, Devosia lucknowensis, Devosia submarina
52118.V3V5a	35547	192	3	s	Anaerotignum lactatifermentans	0.005	0.004	97% identity in 283-284bp to: Anaerotignum lactatifermentans
52118.V3V5a	35547	185	4	s	Butyricicoccus porcorum	0.005	0.008	83% identity in 279bp to: Butyricicoccus porcorum
52118.V3V5a	35547	181	5	s	Clostridium sp. Marseille-P2776	0.005	0.011	99% identity in 283-284bp to: Clostridium sp. Marseille-P2776
52118.V3V5a	35547	173	2	s	Massilioclostridium coli	0.005	0.008	84-89% identity in 275-285bp to: Massilioclostridium coli
52118.V3V5a	35547	171	2	s	Clostridium sp. Clone-27	0.005	0.011	92-98% identity in 284-285bp to: Clostridium sp. Clone-27
52118.V3V5a	35547	170	8	s	Oxobacter sp. PPf50E4	0.005	0.008	82-85% identity in 281-282bp to: Oxobacter sp. PPf50E4
52118.V3V5a	35547	165	2	s	Robinsoniella sp.	0.005	0.004	97-100% identity in 284bp to: Robinsoniella sp.
52118.V3V5a	35547	153	2	s	Marvinbryantia sp.	0.004	0.004	93% identity in 282bp to: Marvinbryantia sp.
52118.V3V5a	35547	145	1	s	Saccharofermentans sp. G8	0.004	0.006	86% identity in 281bp to: Saccharofermentans sp. G8
52118.V3V5a	35547	140	2	s	Mediterraneibacter [Ruminococcus] gnavus	0.004	0.003	93-98% identity in 282-284bp to: [Ruminococcus] gnavus
52118.V3V5a	35547	122	2	s	Mediterraneibacter [Ruminococcus] lactaris	0.003	0.003	96% identity in 283bp to: [Ruminococcus] lactaris
52118.V3V5a	35547	122	1	s	Roseburia sp. DSM 107448	0.003	0.002	96% identity in 284bp to: Roseburia sp. DSM 107448
52118.V3V5a	35547	118	2	s	Christensenella sp.	0.003	0.004	85% identity in 283-284bp to: Christensenella sp.
52118.V3V5a	35547	117	3	s	Eubacterium coprostanoligenes	0.003	0.005	93% identity in 283-284bp to: Eubacterium coprostanoligenes
52118.V3V5a	35547	106	2	s	Lachnoclostridium sp. Marseille-P6806	0.003	0.002	96% identity in 284bp to: Lachnoclostridium sp. Marseille-P6806
52118.V3V5a	35547	101	2	o	Bacteroidales	0.003	0.003	94-96% identity in 284bp to: 2 unclassified Alistipes strains, Alistipes putredinis, Alistipes senegalensis, Bacteroides sp. DSM 12148
52118.V3V5a	35547	97	1	s	Roseburia sp.	0.003	0.002	100% identity in 284bp to: Roseburia sp.
52118.V3V5a	35547	93	3	s	Dehalobacterium formicoaceticum	0.003	0.005	85-90% identity in 284bp to: Dehalobacterium formicoaceticum
52118.V3V5a	35547	92	2	s	Acetatifactor muris	0.003	0.002	94-96% identity in 284bp to: Acetatifactor muris
52118.V3V5a	35547	92	2	s	Fusimonas intestini	0.003	0.002	92% identity in 281-285bp to: Fusimonas intestini
52118.V3V5a	35547	91	4	s	Christensenella massiliensis	0.003	0.003	84-85% identity in 283-284bp to: Christensenella massiliensis
52118.V3V5a	35547	85	1	s	Agathobaculum sp.	0.002	0.001	89% identity in 283bp to: Agathobaculum sp.
52118.V3V5a	35547	79	2	s	Parasutterella sp.	0.002	0.002	99-100% identity in 284bp to: Parasutterella sp.
52118.V3V5a	35547	78	1	s	Neglecta sp.	0.002	0.001	100% identity in 284bp to: Neglecta sp.
52118.V3V5a	35547	76	2	s	Turicimonas muris	0.002	0.002	99% identity in 284bp to: Turicimonas muris
52118.V3V5a	35547	72	1	s	Eubacterium plexicaudatum	0.002	0.003	98% identity in 284bp to: Eubacterium plexicaudatum
52118.V3V5a	35547	70	1	s	Agathobaculum sp. Marseille-P7918	0.002	0.001	87% identity in 279bp to: Agathobaculum sp. Marseille-P7918
52118.V3V5a	35547	67	1	s	Acetivibrio sp.	0.002	0.001	100% identity in 284bp to: Acetivibrio sp.
52118.V3V5a	35547	63	2	s	Flintibacter butyricus	0.002	0.002	100% identity in 283-284bp to: Flintibacter butyricus
52118.V3V5a	35547	61	2	s	Lactobacillus reuteri	0.002	0.003	99-100% identity in 280bp to: Lactobacillus reuteri
52118.V3V5a	35547	52	2	s	Colidextribacter sp.	0.001	0.002	100% identity in 283-284bp to: Colidextribacter sp.
52118.V3V5a	35547	52	2	s	Clostridium sp. Clone-17	0.001	0.003	97-99% identity in 284bp to: Clostridium sp. Clone-17
52118.V3V5a	35547	49	3	s	Clostridium sp. Culture-41	0.001	0.003	96-97% identity in 283-284bp to: Clostridium sp. Culture-41
52118.V3V5a	35547	49	1	f	Ruminococcaceae	0.001	0.001	91% identity in 284bp to: Harryflintia acetispora, Negativibacillus sp., Provencibacterium massiliense
52118.V3V5a	35547	47	1	s	Anaerotruncus colihominis	0.001	0.001	89% identity in 284bp to: Anaerotruncus colihominis
52118.V3V5a	35547	44	1	s	Saccharofermentans acetigenes	0.001	0.002	86% identity in 279bp to: Saccharofermentans acetigenes
52118.V3V5a	35547	44	1	g	Anaerostipes	0.001	0.001	96% identity in 284bp to: 2 unclassified Anaerostipes strains
52118.V3V5a	35547	221	10		Other	0.006	0.007
52118.V3V5a		0			Unclassified	0
52118.V3V5a		0			Filtered	0
52119.V3V5a	62892	10632	5	g	Alistipes	0.169	0.098	96-98% identity in 284bp to: Alistipes dispar, Alistipes massiliensis
52119.V3V5a	62892	9844	22	s	Culturomica sp.	0.157	0.162	99-100% identity in 283-285bp to: Culturomica sp.
52119.V3V5a	62892	3914	16	s	Oscillibacter sp.	0.062	0.095	95-100% identity in 284bp to: Oscillibacter sp.
52119.V3V5a	62892	3628	1	g	Dorea	0.058	0.02	96% identity in 284bp to: Dorea formicigenerans, Dorea phocaeensis
52119.V3V5a	62892	3466	2	f	Rikenellaceae	0.055	0.032	88% identity in 283-284bp to: Alistipes inops, Tidjanibacter massiliensis
52119.V3V5a	62892	2881	2	s	Odoribacter sp.	0.046	0.047	99-100% identity in 284bp to: Odoribacter sp.
52119.V3V5a	62892	2301	2	o	Lactobacillales	0.037	0.043	99-100% identity in 280bp to: 9 unclassified Lactobacillus strains, Lactobacillus animalis, Lactobacillus apodemi, Lactobacillus crispatus, Lactobacillus murinus, Lactococcus lactis
52119.V3V5a	62892	2148	13	s	Kineothrix sp.	0.034	0.032	91-100% identity in 275-287bp to: Kineothrix sp.
52119.V3V5a	62892	1842	4	g	Lactobacillus	0.029	0.058	99-100% identity in 280bp to: Lactobacillus agilis, Lactobacillus gasseri, Lactobacillus johnsonii, Lactobacillus reuteri, Lactobacillus sp., Lactobacillus vaginalis
52119.V3V5a	62892	1775	11	s	Anaerotignum sp.	0.028	0.026	93-100% identity in 282-284bp to: Anaerotignum sp.
52119.V3V5a	62892	1761	2	s	Saccharofermentans sp. G8	0.028	0.043	86% identity in 281-284bp to: Saccharofermentans sp. G8
52119.V3V5a	62892	1665	1	s	Anaerotruncus sp.	0.026	0.018	100% identity in 284bp to: Anaerotruncus sp.
52119.V3V5a	62892	1529	7	s	Fusimonas intestini	0.024	0.023	92-100% identity in 281-285bp to: Fusimonas intestini
52119.V3V5a	62892	1443	9	s	Butyricicoccus porcorum	0.023	0.041	83-84% identity in 279bp to: Butyricicoccus porcorum
52119.V3V5a	62892	1377	4	s	Angelakisella massiliensis	0.022	0.015	91-94% identity in 285bp to: Angelakisella massiliensis
52119.V3V5a	62892	1275	5	s	Kineothrix alysoides	0.02	0.019	96-97% identity in 284bp to: Kineothrix alysoides
52119.V3V5a	62892	1172	14	o	Clostridiales	0.019	0.028	93-100% identity in 282-284bp to: 2 unclassified Candidatus Arthromitus strains, 3 unclassified Clostridium strains, Anaerotignum sp., Clostridioides difficile, Coprococcus sp., Flavonifractor sp., Flintibacter butyricus, Intestinimonas sp., Oscillibacter sp., Oscillospira guilliermondii, Pseudoflavonifractor sp., Ruminococcus sp.
52119.V3V5a	62892	1149	2	s	Saccharofermentans acetigenes	0.018	0.028	86% identity in 279bp to: Saccharofermentans acetigenes
52119.V3V5a	62892	795	2	s	Agathobaculum sp.	0.013	0.008	89% identity in 283-284bp to: Agathobaculum sp.
52119.V3V5a	62892	641	2	s	Christensenella sp.	0.01	0.016	85% identity in 283-284bp to: Christensenella sp.
52119.V3V5a	62892	581	3	s	Parasutterella sp.	0.009	0.011	99-100% identity in 284bp to: Parasutterella sp.
52119.V3V5a	62892	556	6	s	Pseudoflavonifractor sp.	0.009	0.006	97-100% identity in 283-284bp to: Pseudoflavonifractor sp.
52119.V3V5a	62892	473	4	s	Anaerotignum lactatifermentans	0.008	0.007	97% identity in 283-284bp to: Anaerotignum lactatifermentans
52119.V3V5a	62892	394	1	s	Intestinimonas sp.	0.006	0.01	99% identity in 284bp to: Intestinimonas sp.
52119.V3V5a	62892	387	3	s	Turicimonas muris	0.006	0.007	99-100% identity in 284bp to: Turicimonas muris
52119.V3V5a	62892	380	3	s	Eisenbergiella sp.	0.006	0.006	92-98% identity in 282-284bp to: Eisenbergiella sp.
52119.V3V5a	62892	367	2	s	Christensenella massiliensis	0.006	0.009	84% identity in 283-284bp to: Christensenella massiliensis
52119.V3V5a	62892	297	1	s	Oscillibacter sp. Marseille-P3260	0.005	0.007	96% identity in 284bp to: Oscillibacter sp. Marseille-P3260
52119.V3V5a	62892	274	1	s	Anaerotruncus colihominis	0.004	0.003	89% identity in 284bp to: Anaerotruncus colihominis
52119.V3V5a	62892	266	2	s	Anaerobium sp.	0.004	0.004	98-100% identity in 284bp to: Anaerobium sp.
52119.V3V5a	62892	248	4	s	Clostridium sp. Clone-40	0.004	0.01	94-97% identity in 285bp to: Clostridium sp. Clone-40
52119.V3V5a	62892	237	2	s	Tyzzerella sp.	0.004	0.004	97-100% identity in 284bp to: Tyzzerella sp.
52119.V3V5a	62892	201	2	s	Flintibacter butyricus	0.003	0.005	100% identity in 283-284bp to: Flintibacter butyricus
52119.V3V5a	62892	196	3	s	Clostridium sp. Culture-1	0.003	0.008	95-96% identity in 283-287bp to: Clostridium sp. Culture-1
52119.V3V5a	62892	196	1	s	Negativibacillus sp.	0.003	0.002	100% identity in 284bp to: Negativibacillus sp.
52119.V3V5a	62892	183	2	s	Alkalibacter saccharofermentans	0.003	0.003	83-84% identity in 278-284bp to: Alkalibacter saccharofermentans
52119.V3V5a	62892	169	2	s	Murimonas sp.	0.003	0.002	91-100% identity in 284bp to: Murimonas sp.
52119.V3V5a	62892	132	2	s	Massilioclostridium coli	0.002	0.004	84-89% identity in 275-285bp to: Massilioclostridium coli
52119.V3V5a	62892	130	1	s	Ruminiclostridium cellulolyticum	0.002	0.003	85% identity in 285bp to: Ruminiclostridium cellulolyticum
52119.V3V5a	62892	125	4	s	Colidextribacter sp.	0.002	0.003	98-100% identity in 283-284bp to: Colidextribacter sp.
52119.V3V5a	62892	120	1	s	Anaerostipes sp.	0.002	0.002	97% identity in 284bp to: Anaerostipes sp.
52119.V3V5a	62892	119	2	s	Flavonifractor sp.	0.002	0.001	97% identity in 283-284bp to: Flavonifractor sp.
52119.V3V5a	62892	114	1	s	Sporobacter termitidis	0.002	0.001	85% identity in 282bp to: Sporobacter termitidis
52119.V3V5a	62892	110	2	s	Lachnoclostridium sp. Marseille-P6806	0.002	0.002	96% identity in 284bp to: Lachnoclostridium sp. Marseille-P6806
52119.V3V5a	62892	97	1	g	Acinetobacter	0.002	0.003	100% identity in 284bp to: 7 unclassified Acinetobacter strains, Acinetobacter radioresistens
52119.V3V5a	62892	91	2	s	Dehalobacterium formicoaceticum	0.001	0.003	85-90% identity in 284bp to: Dehalobacterium formicoaceticum
52119.V3V5a	62892	84	1	s	Acetatifactor sp.	0.001	0.001	94% identity in 284bp to: Acetatifactor sp.
52119.V3V5a	62892	77	1	s	Mediterraneibacter [Ruminococcus] gnavus	0.001	0.001	93% identity in 282bp to: [Ruminococcus] gnavus
52119.V3V5a	62892	76	1	s	Lachnoclostridium sp.	0.001	0.001	92% identity in 284bp to: Lachnoclostridium sp.
52119.V3V5a	62892	72	1	s	Bifidobacterium pseudolongum	0.001	0.001	100% identity in 284bp to: Bifidobacterium pseudolongum
52119.V3V5a	62892	68	1	s	Robinsoniella sp.	0.001	0.001	97% identity in 284bp to: Robinsoniella sp.
52119.V3V5a	62892	67	1	s	Alkalibacter sp.	0.001	0.001	85% identity in 276bp to: Alkalibacter sp.
52119.V3V5a	62892	66	1	o	Bacteroidales	0.001	0.001	96% identity in 284bp to: Alistipes putredinis, Alistipes senegalensis, Alistipes sp. S440, Bacteroides sp. DSM 12148
52119.V3V5a	62892	65	2	g	Clostridium	0.001	0.003	94-100% identity in 284bp to: 4 unclassified Clostridium strains
52119.V3V5a	62892	636	18		Other	0.01	0.013
52119.V3V5a		0			Unclassified	0
52119.V3V5a		0			Filtered	0
52120.V3V5a	50295	5169	5	g	Modestobacter	0.103	0.077	84-85% identity in 277-285bp to: Modestobacter multiseptatus, Modestobacter sp. BMG5737
52120.V3V5a	50295	4968	22	s	Anaerotignum sp.	0.099	0.094	94-100% identity in 283-285bp to: Anaerotignum sp.
52120.V3V5a	50295	3896	6	s	Pseudoflavonifractor sp.	0.077	0.053	95-98% identity in 279-284bp to: Pseudoflavonifractor sp.
52120.V3V5a	50295	3407	12	s	Kineothrix alysoides	0.068	0.064	96-97% identity in 282-284bp to: Kineothrix alysoides
52120.V3V5a	50295	3228	6	g	Roseospira	0.064	0.082	87-88% identity in 274-285bp to: 2 unclassified Roseospira strains
52120.V3V5a	50295	2613	7	s	Angelakisella massiliensis	0.052	0.035	84-94% identity in 276-285bp to: Angelakisella massiliensis
52120.V3V5a	50295	2070	7	g	Alistipes	0.041	0.024	96-98% identity in 284bp to: 2 unclassified Alistipes strains, Alistipes dispar, Alistipes finegoldii, Alistipes massiliensis, Alistipes putredinis
52120.V3V5a	50295	1696	2	s	Calothrix sp. LCRSM-1413	0.034	0.018	82% identity in 281-282bp to: Calothrix sp. LCRSM-1413
52120.V3V5a	50295	1585	4	o	Lactobacillales	0.032	0.038	99-100% identity in 280bp to: 9 unclassified Lactobacillus strains, Lactobacillus animalis, Lactobacillus apodemi, Lactobacillus crispatus, Lactobacillus murinus, Lactococcus lactis
52120.V3V5a	50295	1467	3	s	Lachnoclostridium sp.	0.029	0.028	95% identity in 277-279bp to: Lachnoclostridium sp.
52120.V3V5a	50295	1406	3	s	Turicimonas muris	0.028	0.033	99-100% identity in 284bp to: Turicimonas muris
52120.V3V5a	50295	1356	14	s	Oscillibacter sp.	0.027	0.042	96-100% identity in 284bp to: Oscillibacter sp.
52120.V3V5a	50295	1121	1	s	Odoribacter sp.	0.022	0.023	100% identity in 284bp to: Odoribacter sp.
52120.V3V5a	50295	1059	1	s	Anaerotruncus sp.	0.021	0.014	100% identity in 284bp to: Anaerotruncus sp.
52120.V3V5a	50295	1053	3	s	Parasutterella sp.	0.021	0.024	99-100% identity in 284bp to: Parasutterella sp.
52120.V3V5a	50295	1005	1	f	Clostridiaceae	0.02	0.037	95% identity in 284bp to: 3 unclassified Clostridium strains, Clostridium sulfidigenes, Hungatella xylanolytica
52120.V3V5a	50295	898	9	s	Kineothrix sp.	0.018	0.017	96-100% identity in 283-284bp to: Kineothrix sp.
52120.V3V5a	50295	871	2	s	Christensenella sp.	0.017	0.027	85% identity in 283-284bp to: Christensenella sp.
52120.V3V5a	50295	747	1	f	Rikenellaceae	0.015	0.009	88% identity in 283bp to: Alistipes inops, Tidjanibacter massiliensis
52120.V3V5a	50295	694	12	o	Clostridiales	0.014	0.021	84-100% identity in 279-287bp to: 15 unclassified Clostridium strains, 4 unclassified Eubacterium strains, Acetivibrio sp., Anaeromassilibacillus senegalensis, Anaerotruncus colihominis, Defluviitalea saccharophila, Emergencia timonensis, Flavonifractor sp., Intestinimonas sp., Massilimaliae massiliensis, Massilimaliae timonensis, Murimonas sp., Oscillibacter sp., Oscillospira guilliermondii, Pal…
52120.V3V5a	50295	607	1	g	Devosia	0.012	0.009	89% identity in 270bp to: 3 unclassified Devosia strains, Devosia lucknowensis, Devosia submarina
52120.V3V5a	50295	575	1	g	Dorea	0.011	0.004	96% identity in 284bp to: Dorea formicigenerans, Dorea phocaeensis
52120.V3V5a	50295	568	1	s	Roseburia sp. DSM 107448	0.011	0.009	96% identity in 284bp to: Roseburia sp. DSM 107448
52120.V3V5a	50295	561	9	s	Butyricicoccus porcorum	0.011	0.02	83-84% identity in 279bp to: Butyricicoccus porcorum
52120.V3V5a	50295	491	2	o	Bacteroidales	0.01	0.01	94-96% identity in 284bp to: 2 unclassified Alistipes strains, Alistipes putredinis, Alistipes senegalensis, Bacteroides sp. DSM 12148
52120.V3V5a	50295	410	4	s	Roseburia sp.	0.008	0.007	95-100% identity in 284bp to: Roseburia sp.
52120.V3V5a	50295	375	2	g	Lactobacillus	0.007	0.015	100% identity in 280bp to: Lactobacillus agilis, Lactobacillus gasseri, Lactobacillus johnsonii, Lactobacillus reuteri, Lactobacillus sp., Lactobacillus vaginalis
52120.V3V5a	50295	343	1	s	Oscillibacter sp. Marseille-P3260	0.007	0.011	96% identity in 284bp to: Oscillibacter sp. Marseille-P3260
52120.V3V5a	50295	329	1	s	Mediterraneibacter [Ruminococcus] gnavus	0.007	0.006	98% identity in 284bp to: [Ruminococcus] gnavus
52120.V3V5a	50295	320	8	s	Oxobacter sp. PPf50E4	0.006	0.011	82-85% identity in 281-282bp to: Oxobacter sp. PPf50E4
52120.V3V5a	50295	279	4	s	Robinsoniella sp.	0.006	0.005	97-100% identity in 284bp to: Robinsoniella sp.
52120.V3V5a	50295	265	2	s	Clostridium sp. Clone-40	0.005	0.014	98% identity in 285bp to: Clostridium sp. Clone-40
52120.V3V5a	50295	262	3	s	Flavonifractor sp.	0.005	0.004	97% identity in 283-284bp to: Flavonifractor sp.
52120.V3V5a	50295	237	3	s	Eisenbergiella sp.	0.005	0.004	94-96% identity in 283-284bp to: Eisenbergiella sp.
52120.V3V5a	50295	229	1	s	Anaerotruncus colihominis	0.005	0.003	89% identity in 284bp to: Anaerotruncus colihominis
52120.V3V5a	50295	224	2	s	Dehalobacterium formicoaceticum	0.004	0.009	85-90% identity in 284bp to: Dehalobacterium formicoaceticum
52120.V3V5a	50295	209	4	s	Eubacterium coprostanoligenes	0.004	0.007	93% identity in 283-284bp to: Eubacterium coprostanoligenes
52120.V3V5a	50295	201	1	s	Saccharofermentans sp. G8	0.004	0.006	86% identity in 281bp to: Saccharofermentans sp. G8
52120.V3V5a	50295	184	2	s	Clostridium sp. Clone-27	0.004	0.009	98% identity in 284bp to: Clostridium sp. Clone-27
52120.V3V5a	50295	165	1	k	Bacteria	0.003	0.003	92% identity in 282bp to: Bacteroides galacturonicus, Lachnospira eligens, Lachnospira pectinoschiza, Lactobacillus rogosae
52120.V3V5a	50295	138	2	s	Fusimonas intestini	0.003	0.003	99-100% identity in 284bp to: Fusimonas intestini
52120.V3V5a	50295	132	1	s	Roseburia sp. MC 37	0.003	0.002	96% identity in 286bp to: Roseburia sp. MC_37
52120.V3V5a	50295	127	2	s	Acetatifactor muris	0.003	0.002	95-96% identity in 282-284bp to: Acetatifactor muris
52120.V3V5a	50295	122	2	s	Agathobaculum sp. Marseille-P7918	0.002	0.002	87% identity in 279bp to: Agathobaculum sp. Marseille-P7918
52120.V3V5a	50295	120	2	s	Murimonas sp.	0.002	0.002	87-100% identity in 284bp to: Murimonas sp.
52120.V3V5a	50295	118	3	f	Lachnospiraceae	0.002	0.002	94-97% identity in 284-285bp to: 2 unclassified Eisenbergiella strains, Anaerosporobacter mobilis, Anaerostipes hadrus, Anaerotignum sp., Eisenbergiella massiliensis, Kineothrix sp., Lachnoclostridium sp.
52120.V3V5a	50295	113	1	s	Defluviitalea saccharophila	0.002	0.003	83% identity in 284bp to: Defluviitalea saccharophila
52120.V3V5a	50295	109	3	s	Anaerotignum lactatifermentans	0.002	0.002	97% identity in 283-284bp to: Anaerotignum lactatifermentans
52120.V3V5a	50295	108	1	s	Ruminococcus sp. 27-36	0.002	0.002	84% identity in 275bp to: Ruminococcus sp. 27-36
52120.V3V5a	50295	107	2	s	Lactobacillus reuteri	0.002	0.004	99-100% identity in 280bp to: Lactobacillus reuteri
52120.V3V5a	50295	103	1	g	Ruminiclostridium	0.002	0.003	85% identity in 285bp to: Ruminiclostridium cellulolyticum, Ruminiclostridium sufflavum
52120.V3V5a	50295	102	1	g	Ruminococcus	0.002	0.002	92% identity in 284bp to: Ruminococcus flavefaciens, Ruminococcus sp.
52120.V3V5a	50295	96	5	s	Clostridium sp. Marseille-P2776	0.002	0.005	98-99% identity in 283-284bp to: Clostridium sp. Marseille-P2776
52120.V3V5a	50295	94	1	s	Negativibacillus sp.	0.002	0.001	100% identity in 284bp to: Negativibacillus sp.
52120.V3V5a	50295	82	1	s	Culturomica sp.	0.002	0.002	100% identity in 284bp to: Culturomica sp.
52120.V3V5a	50295	81	2	s	Tyzzerella sp.	0.002	0.002	98-100% identity in 284bp to: Tyzzerella sp.
52120.V3V5a	50295	78	1	s	Agathobaculum sp.	0.002	0.001	89% identity in 283bp to: Agathobaculum sp.
52120.V3V5a	50295	73	1	s	Neglecta sp.	0.001	0.001	100% identity in 284bp to: Neglecta sp.
52120.V3V5a	50295	70	2	s	Intestinimonas butyriciproducens	0.001	0.002	97% identity in 283-284bp to: Intestinimonas butyriciproducens
52120.V3V5a	50295	70	2	s	Ihubacter sp.	0.001	0.002	100% identity in 283-284bp to: Ihubacter sp.
52120.V3V5a	50295	69	3	p	Firmicutes	0.001	0.003	83-91% identity in 231-283bp to: 4 unclassified Alkalibacterium strains, Alkalibaculum bacchi, Dielma fastidiosa, cf. Clostridium sp. MLG055
52120.V3V5a	50295	68	1	f	Ruminococcaceae	0.001	0.001	84% identity in 275bp to: Caprobacter fermentans, Caproiciproducens sp. NJN-50
52120.V3V5a	50295	65	2	s	Gracilibacter thermotolerans	0.001	0.002	89% identity in 280-281bp to: Gracilibacter thermotolerans
52120.V3V5a	50295	60	1	s	Modestobacter multiseptatus	0.001	0.001	84% identity in 277bp to: Modestobacter multiseptatus
52120.V3V5a	50295	59	2	s	Alkalibacter saccharofermentans	0.001	0.001	83-84% identity in 278-284bp to: Alkalibacter saccharofermentans
52120.V3V5a	50295	53	1	s	Petrocella atlantisensis	0.001	0.002	84% identity in 282bp to: Petrocella atlantisensis
52120.V3V5a	50295	52	1	g	Anaerostipes	0.001	0.001	96% identity in 284bp to: 2 unclassified Anaerostipes strains
52120.V3V5a	50295	51	1	s	Lachnoclostridium sp. Marseille-P6806	0.001	0.001	95% identity in 283bp to: Lachnoclostridium sp. Marseille-P6806
52120.V3V5a	50295	632	21		Other	0.013	0.018
52120.V3V5a		0			Unclassified	0
52120.V3V5a		0			Filtered	0
52121.V3V5a	43970	6048	33	s	Anaerotignum sp.	0.138	0.129	93-100% identity in 283-285bp to: Anaerotignum sp.
52121.V3V5a	43970	3787	3	g	Modestobacter	0.086	0.064	84-85% identity in 277-285bp to: Modestobacter multiseptatus, Modestobacter sp. BMG5737
52121.V3V5a	43970	3362	7	o	Lactobacillales	0.076	0.091	99-100% identity in 278-280bp to: 9 unclassified Lactobacillus strains, Lactobacillus animalis, Lactobacillus apodemi, Lactobacillus crispatus, Lactobacillus murinus, Lactococcus lactis
52121.V3V5a	43970	3255	12	s	Pseudoflavonifractor sp.	0.074	0.05	95-100% identity in 279-284bp to: Pseudoflavonifractor sp.
52121.V3V5a	43970	3082	2	g	Dorea	0.07	0.025	96% identity in 284bp to: Dorea formicigenerans, Dorea phocaeensis
52121.V3V5a	43970	2243	15	s	Kineothrix sp.	0.051	0.048	91-100% identity in 275-284bp to: Kineothrix sp.
52121.V3V5a	43970	1595	9	s	Angelakisella massiliensis	0.036	0.024	84-94% identity in 276-285bp to: Angelakisella massiliensis
52121.V3V5a	43970	1225	13	s	Oscillibacter sp.	0.028	0.043	96-100% identity in 284bp to: Oscillibacter sp.
52121.V3V5a	43970	1155	7	s	Kineothrix alysoides	0.026	0.025	96-97% identity in 283-284bp to: Kineothrix alysoides
52121.V3V5a	43970	1041	4	s	Lachnoclostridium sp.	0.024	0.022	93-95% identity in 277-284bp to: Lachnoclostridium sp.
52121.V3V5a	43970	958	1	g	Roseospira	0.022	0.028	87% identity in 284bp to: 2 unclassified Roseospira strains
52121.V3V5a	43970	920	1	f	Clostridiaceae	0.021	0.038	95% identity in 284bp to: 3 unclassified Clostridium strains, Clostridium sulfidigenes, Hungatella xylanolytica
52121.V3V5a	43970	878	28	o	Clostridiales	0.02	0.03	84-100% identity in 279-287bp to: 4 unclassified Eubacterium strains, 8 unclassified Clostridium strains, Acetivibrio sp., Anaeromassilibacillus senegalensis, Colidextribacter sp., Coprococcus sp., Defluviitalea saccharophila, Eisenbergiella tayi, Emergencia timonensis, Flavonifractor sp., Flintibacter butyricus, Flintibacter sp. KGMB00164, Intestinimonas sp., Murimonas sp., Oscillibacter sp., Os…
52121.V3V5a	43970	867	1	s	Oscillibacter sp. Marseille-P3260	0.02	0.03	96% identity in 284bp to: Oscillibacter sp. Marseille-P3260
52121.V3V5a	43970	773	6	s	Flavonifractor sp.	0.018	0.012	96-97% identity in 283-285bp to: Flavonifractor sp.
52121.V3V5a	43970	725	6	g	Alistipes	0.016	0.01	96-98% identity in 284bp to: Alistipes dispar, Alistipes massiliensis, Alistipes putredinis, Alistipes sp. S440
52121.V3V5a	43970	641	2	s	Calothrix sp. LCRSM-1413	0.015	0.008	82% identity in 281-282bp to: Calothrix sp. LCRSM-1413
52121.V3V5a	43970	633	1	s	Anaerotruncus sp.	0.014	0.01	100% identity in 284bp to: Anaerotruncus sp.
52121.V3V5a	43970	631	3	g	Lactobacillus	0.014	0.029	99-100% identity in 280bp to: Lactobacillus agilis, Lactobacillus gasseri, Lactobacillus johnsonii, Lactobacillus reuteri, Lactobacillus sp., Lactobacillus vaginalis
52121.V3V5a	43970	537	4	s	Anaerotignum lactatifermentans	0.012	0.011	97% identity in 283-284bp to: Anaerotignum lactatifermentans
52121.V3V5a	43970	529	8	s	Butyricicoccus porcorum	0.012	0.022	83-84% identity in 279bp to: Butyricicoccus porcorum
52121.V3V5a	43970	520	2	s	Saccharofermentans sp. G8	0.012	0.018	86% identity in 281-284bp to: Saccharofermentans sp. G8
52121.V3V5a	43970	435	1	s	Mediterraneibacter [Ruminococcus] gnavus	0.01	0.009	98% identity in 284bp to: [Ruminococcus] gnavus
52121.V3V5a	43970	386	1	s	Anaerotruncus colihominis	0.009	0.006	89% identity in 284bp to: Anaerotruncus colihominis
52121.V3V5a	43970	363	3	s	Turicimonas muris	0.008	0.01	99-100% identity in 284bp to: Turicimonas muris
52121.V3V5a	43970	360	4	f	Lachnospiraceae	0.008	0.008	94-97% identity in 283-285bp to: 2 unclassified Eisenbergiella strains, Anaerosporobacter mobilis, Anaerostipes hadrus, Anaerotignum sp., Eisenbergiella massiliensis, Kineothrix sp., Lachnoclostridium sp.
52121.V3V5a	43970	302	1	s	Odoribacter sp.	0.007	0.007	100% identity in 284bp to: Odoribacter sp.
52121.V3V5a	43970	300	1	k	Bacteria	0.007	0.006	91% identity in 282bp to: Bacteroides galacturonicus, Lachnospira eligens, Lachnospira pectinoschiza, Lactobacillus rogosae
52121.V3V5a	43970	295	2	s	Agathobaculum sp.	0.007	0.005	89% identity in 283-284bp to: Agathobaculum sp.
52121.V3V5a	43970	286	3	s	Parasutterella sp.	0.007	0.007	99-100% identity in 284bp to: Parasutterella sp.
52121.V3V5a	43970	271	3	s	Clostridium sp. Clone-40	0.006	0.016	96-98% identity in 285bp to: Clostridium sp. Clone-40
52121.V3V5a	43970	256	1	f	Rikenellaceae	0.006	0.003	88% identity in 283bp to: Alistipes inops, Tidjanibacter massiliensis
52121.V3V5a	43970	253	3	s	Fusimonas intestini	0.006	0.005	92-100% identity in 284-285bp to: Fusimonas intestini
52121.V3V5a	43970	230	3	s	Dehalobacterium formicoaceticum	0.005	0.011	85-90% identity in 284bp to: Dehalobacterium formicoaceticum
52121.V3V5a	43970	228	3	s	Robinsoniella sp.	0.005	0.005	97-100% identity in 284bp to: Robinsoniella sp.
52121.V3V5a	43970	225	1	s	Negativibacillus sp.	0.005	0.003	100% identity in 284bp to: Negativibacillus sp.
52121.V3V5a	43970	208	4	s	Clostridium sp. Culture-1	0.005	0.012	96-99% identity in 283-284bp to: Clostridium sp. Culture-1
52121.V3V5a	43970	208	2	s	Roseburia sp.	0.005	0.004	95-96% identity in 284bp to: Roseburia sp.
52121.V3V5a	43970	190	1	g	Ruminococcus	0.004	0.003	92% identity in 284bp to: Ruminococcus flavefaciens, Ruminococcus sp.
52121.V3V5a	43970	187	6	s	Clostridium sp. Marseille-P2776	0.004	0.011	98-99% identity in 283-284bp to: Clostridium sp. Marseille-P2776
52121.V3V5a	43970	173	4	s	Lachnoclostridium sp. Marseille-P6806	0.004	0.004	95-96% identity in 283-284bp to: Lachnoclostridium sp. Marseille-P6806
52121.V3V5a	43970	172	4	s	Eisenbergiella sp.	0.004	0.004	93-96% identity in 283-284bp to: Eisenbergiella sp.
52121.V3V5a	43970	165	1	s	Roseburia sp. DSM 107448	0.004	0.003	96% identity in 284bp to: Roseburia sp. DSM 107448
52121.V3V5a	43970	162	4	g	Clostridium	0.004	0.009	92-96% identity in 283-284bp to: 2 unclassified Clostridium strains
52121.V3V5a	43970	149	1	g	Devosia	0.003	0.002	89% identity in 270bp to: 3 unclassified Devosia strains, Devosia lucknowensis, Devosia submarina
52121.V3V5a	43970	145	2	s	Anaerostipes sp.	0.003	0.003	92-93% identity in 284bp to: Anaerostipes sp.
52121.V3V5a	43970	139	3	s	Gracilibacter thermotolerans	0.003	0.005	88-89% identity in 280-281bp to: Gracilibacter thermotolerans
52121.V3V5a	43970	123	4	s	Christensenella massiliensis	0.003	0.004	84-85% identity in 283-284bp to: Christensenella massiliensis
52121.V3V5a	43970	122	2	s	Agathobaculum sp. Marseille-P7918	0.003	0.002	87% identity in 279bp to: Agathobaculum sp. Marseille-P7918
52121.V3V5a	43970	120	2	s	Tyzzerella sp.	0.003	0.003	97-98% identity in 284bp to: Tyzzerella sp.
52121.V3V5a	43970	112	3	s	Clostridium sp. Clone-27	0.003	0.006	92-98% identity in 284-285bp to: Clostridium sp. Clone-27
52121.V3V5a	43970	111	4	s	Eubacterium coprostanoligenes	0.003	0.004	93% identity in 283-284bp to: Eubacterium coprostanoligenes
52121.V3V5a	43970	110	1	s	Ruthenibacterium lactatiformans	0.003	0.002	96% identity in 284bp to: Ruthenibacterium lactatiformans
52121.V3V5a	43970	107	2	o	Bacteroidales	0.002	0.003	94-96% identity in 284bp to: 2 unclassified Alistipes strains, Alistipes putredinis, Alistipes senegalensis, Bacteroides sp. DSM 12148
52121.V3V5a	43970	104	3	s	Intestinimonas sp.	0.002	0.004	98-99% identity in 283-284bp to: Intestinimonas sp.
52121.V3V5a	43970	100	4	s	Ruminiclostridium sp.	0.002	0.003	85-86% identity in 282-283bp to: Ruminiclostridium sp.
52121.V3V5a	43970	96	1	s	Lachnoclostridium [Clostridium] scindens	0.002	0.002	98% identity in 284bp to: [Clostridium] scindens
52121.V3V5a	43970	70	2	s	Flintibacter butyricus	0.002	0.002	100% identity in 283-284bp to: Flintibacter butyricus
52121.V3V5a	43970	66	2	s	Modestobacter multiseptatus	0.002	0.001	84-85% identity in 277bp to: Modestobacter multiseptatus
52121.V3V5a	43970	66	2	s	Alkalibacter saccharofermentans	0.002	0.002	83-84% identity in 278-284bp to: Alkalibacter saccharofermentans
52121.V3V5a	43970	64	1	g	Anaerostipes	0.001	0.001	96% identity in 284bp to: 2 unclassified Anaerostipes strains
52121.V3V5a	43970	58	2	s	Intestinimonas butyriciproducens	0.001	0.002	97% identity in 283-284bp to: Intestinimonas butyriciproducens
52121.V3V5a	43970	58	1	s	Massilioclostridium coli	0.001	0.002	89% identity in 285bp to: Massilioclostridium coli
52121.V3V5a	43970	50	1	g	Roseburia	0.001	0.001	97% identity in 284bp to: 2 unclassified Roseburia strains, Roseburia faecis
52121.V3V5a	43970	45	1	s	Defluviitalea saccharophila	0.001	0.002	83% identity in 284bp to: Defluviitalea saccharophila
52121.V3V5a	43970	895	36		Other	0.02	0.027
52121.V3V5a		0			Unclassified	0
52121.V3V5a		0			Filtered	0

## Sheet: Taxonomy table
## Constructed from biom file
#OTU ID	13001.V3V5a	52116.V3V5a	52119.V3V5a	52118.V3V5a	52120.V3V5a	52121.V3V5a
k__Bacteria;p__;c__;o__;f__;g__;s__	0	0	52	209	165	300
k__Bacteria;p__Actinobacteria;c__Actinobacteria;o__Bifidobacteriales;f__Bifidobacteriaceae;g__Bifidobacterium;s__pseudolongum	0	0	72	0	0	0
k__Bacteria;p__Actinobacteria;c__Actinobacteria;o__Geodermatophilales;f__Geodermatophilaceae;g__Modestobacter;s__	0	0	0	414	5169	3787
k__Bacteria;p__Actinobacteria;c__Actinobacteria;o__Geodermatophilales;f__Geodermatophilaceae;g__Modestobacter;s__multiseptatus	0	0	0	0	60	66
k__Bacteria;p__Actinobacteria;c__Actinobacteria;o__Micrococcales;f__Microbacteriaceae;g__;s__	0	0	0	0	0	37
k__Bacteria;p__Bacteroidetes;c__Bacteroidia;o__Bacteroidales;f__;g__;s__	959	377	66	101	491	107
k__Bacteria;p__Bacteroidetes;c__Bacteroidia;o__Bacteroidales;f__Odoribacteraceae;g__Culturomica;s__sp.	1703	7561	9844	678	82	35
k__Bacteria;p__Bacteroidetes;c__Bacteroidia;o__Bacteroidales;f__Odoribacteraceae;g__Odoribacter;s__sp.	212	1771	2881	553	1121	302
k__Bacteria;p__Bacteroidetes;c__Bacteroidia;o__Bacteroidales;f__Rikenellaceae;g__;s__	1347	2927	3466	673	747	256
k__Bacteria;p__Bacteroidetes;c__Bacteroidia;o__Bacteroidales;f__Rikenellaceae;g__Alistipes;s__	11295	24586	10632	2158	2070	725
k__Bacteria;p__Cyanobacteria;c__;o__Nostocales;f__Calotrichaceae;g__Calothrix;s__sp. LCRSM-1413	0	0	0	942	1696	641
k__Bacteria;p__Firmicutes;c__;o__;f__;g__;s__	0	0	49	0	69	34
k__Bacteria;p__Firmicutes;c__Bacilli;o__Lactobacillales;f__;g__;s__	384	386	2301	215	1585	3362
k__Bacteria;p__Firmicutes;c__Bacilli;o__Lactobacillales;f__Lactobacillaceae;g__Lactobacillus;s__	276	398	1842	2040	375	631
k__Bacteria;p__Firmicutes;c__Bacilli;o__Lactobacillales;f__Lactobacillaceae;g__Lactobacillus;s__reuteri	47	28	44	61	107	38
k__Bacteria;p__Firmicutes;c__Clostridia;o__Clostridiales;f__;g__;s__	1086	619	1172	1569	694	878
k__Bacteria;p__Firmicutes;c__Clostridia;o__Clostridiales;f__;g__Colidextribacter;s__sp.	150	0	125	52	0	35
k__Bacteria;p__Firmicutes;c__Clostridia;o__Clostridiales;f__;g__Flintibacter;s__butyricus	2732	46	201	63	0	70
k__Bacteria;p__Firmicutes;c__Clostridia;o__Clostridiales;f__;g__Intestinimonas;s__	0	20	0	0	43	0
k__Bacteria;p__Firmicutes;c__Clostridia;o__Clostridiales;f__;g__Intestinimonas;s__butyriciproducens	104	0	0	0	70	58
k__Bacteria;p__Firmicutes;c__Clostridia;o__Clostridiales;f__;g__Intestinimonas;s__sp.	107	310	394	290	43	104
k__Bacteria;p__Firmicutes;c__Clostridia;o__Clostridiales;f__Christensenellaceae;g__Christensenella;s__massiliensis	193	60	367	91	40	123
k__Bacteria;p__Firmicutes;c__Clostridia;o__Clostridiales;f__Christensenellaceae;g__Christensenella;s__sp.	0	39	641	118	871	0
k__Bacteria;p__Firmicutes;c__Clostridia;o__Clostridiales;f__Clostridiaceae;g__;s__	0	0	0	1525	1005	920
k__Bacteria;p__Firmicutes;c__Clostridia;o__Clostridiales;f__Clostridiaceae;g__Butyricicoccus;s__porcorum	178	439	1443	185	561	529
k__Bacteria;p__Firmicutes;c__Clostridia;o__Clostridiales;f__Clostridiaceae;g__Butyricicoccus;s__sp.	0	78	0	598	0	0
k__Bacteria;p__Firmicutes;c__Clostridia;o__Clostridiales;f__Clostridiaceae;g__Clostridium;s__	85	24	65	239	0	162
k__Bacteria;p__Firmicutes;c__Clostridia;o__Clostridiales;f__Clostridiaceae;g__Clostridium;s__fusiformis	0	0	0	0	0	11
k__Bacteria;p__Firmicutes;c__Clostridia;o__Clostridiales;f__Clostridiaceae;g__Clostridium;s__sp. BNL1100	0	0	0	19	0	0
k__Bacteria;p__Firmicutes;c__Clostridia;o__Clostridiales;f__Clostridiaceae;g__Clostridium;s__sp. Clone-17	0	0	0	52	18	31
k__Bacteria;p__Firmicutes;c__Clostridia;o__Clostridiales;f__Clostridiaceae;g__Clostridium;s__sp. Clone-27	0	0	0	171	184	112
k__Bacteria;p__Firmicutes;c__Clostridia;o__Clostridiales;f__Clostridiaceae;g__Clostridium;s__sp. Clone-40	0	124	248	603	265	271
k__Bacteria;p__Firmicutes;c__Clostridia;o__Clostridiales;f__Clostridiaceae;g__Clostridium;s__sp. Clone-49	40	29	13	0	22	0
k__Bacteria;p__Firmicutes;c__Clostridia;o__Clostridiales;f__Clostridiaceae;g__Clostridium;s__sp. Culture-1	74	106	196	204	0	208
k__Bacteria;p__Firmicutes;c__Clostridia;o__Clostridiales;f__Clostridiaceae;g__Clostridium;s__sp. Culture-41	0	0	0	49	0	14
k__Bacteria;p__Firmicutes;c__Clostridia;o__Clostridiales;f__Clostridiaceae;g__Clostridium;s__sp. FCB90-3	0	0	36	0	37	0
k__Bacteria;p__Firmicutes;c__Clostridia;o__Clostridiales;f__Clostridiaceae;g__Clostridium;s__sp. Marseille-P2776	80	0	46	181	96	187
k__Bacteria;p__Firmicutes;c__Clostridia;o__Clostridiales;f__Clostridiaceae;g__Clostridium;s__sp. PPf35E6	0	0	0	13	20	15
k__Bacteria;p__Firmicutes;c__Clostridia;o__Clostridiales;f__Clostridiaceae;g__Massilioclostridium;s__coli	87	41	132	173	36	58
k__Bacteria;p__Firmicutes;c__Clostridia;o__Clostridiales;f__Clostridiaceae;g__Mordavella;s__sp.	47	0	0	17	27	29
k__Bacteria;p__Firmicutes;c__Clostridia;o__Clostridiales;f__Clostridiaceae;g__Oxobacter;s__sp. PPf50E4	0	0	0	170	320	27
k__Bacteria;p__Firmicutes;c__Clostridia;o__Clostridiales;f__Clostridiales Family XIII. Incertae Sedis;g__Anaerovorax;s__sp.	42	0	0	0	0	30
k__Bacteria;p__Firmicutes;c__Clostridia;o__Clostridiales;f__Clostridiales Family XIII. Incertae Sedis;g__Ihubacter;s__sp.	0	0	0	0	70	32
k__Bacteria;p__Firmicutes;c__Clostridia;o__Clostridiales;f__Defluviitaleaceae;g__Defluviitalea;s__saccharophila	0	0	0	0	113	45
k__Bacteria;p__Firmicutes;c__Clostridia;o__Clostridiales;f__Eubacteriaceae;g__Alkalibacter;s__saccharofermentans	0	67	183	0	59	66
k__Bacteria;p__Firmicutes;c__Clostridia;o__Clostridiales;f__Eubacteriaceae;g__Alkalibacter;s__sp.	0	33	67	0	0	0
k__Bacteria;p__Firmicutes;c__Clostridia;o__Clostridiales;f__Eubacteriaceae;g__Eubacterium;s__coprostanoligenes	0	0	0	117	209	111
k__Bacteria;p__Firmicutes;c__Clostridia;o__Clostridiales;f__Eubacteriaceae;g__Eubacterium;s__plexicaudatum	0	0	29	72	0	13
k__Bacteria;p__Firmicutes;c__Clostridia;o__Clostridiales;f__Gracilibacteraceae;g__Gracilibacter;s__thermotolerans	0	420	0	0	65	139
k__Bacteria;p__Firmicutes;c__Clostridia;o__Clostridiales;f__Hungateiclostridiaceae;g__Ruminiclostridium;s__	0	0	0	0	103	0
k__Bacteria;p__Firmicutes;c__Clostridia;o__Clostridiales;f__Hungateiclostridiaceae;g__Ruminiclostridium;s__cellulolyticum	0	32	130	0	0	0
k__Bacteria;p__Firmicutes;c__Clostridia;o__Clostridiales;f__Hungateiclostridiaceae;g__Ruminiclostridium;s__sp.	0	0	0	0	30	100
k__Bacteria;p__Firmicutes;c__Clostridia;o__Clostridiales;f__Hungateiclostridiaceae;g__Saccharofermentans;s__acetigenes	247	1172	1149	44	35	38
k__Bacteria;p__Firmicutes;c__Clostridia;o__Clostridiales;f__Hungateiclostridiaceae;g__Saccharofermentans;s__sp. G8	823	1050	1761	145	201	520
k__Bacteria;p__Firmicutes;c__Clostridia;o__Clostridiales;f__Lachnospiraceae;g__;s__	187	0	43	363	118	360
k__Bacteria;p__Firmicutes;c__Clostridia;o__Clostridiales;f__Lachnospiraceae;g__Acetatifactor;s__muris	0	0	0	92	127	26
k__Bacteria;p__Firmicutes;c__Clostridia;o__Clostridiales;f__Lachnospiraceae;g__Acetatifactor;s__sp.	83	65	84	221	0	0
k__Bacteria;p__Firmicutes;c__Clostridia;o__Clostridiales;f__Lachnospiraceae;g__Anaerobium;s__sp.	51	275	266	0	0	37
k__Bacteria;p__Firmicutes;c__Clostridia;o__Clostridiales;f__Lachnospiraceae;g__Anaerostipes;s__	0	0	0	44	52	64
k__Bacteria;p__Firmicutes;c__Clostridia;o__Clostridiales;f__Lachnospiraceae;g__Anaerostipes;s__hadrus	0	0	0	0	0	33
k__Bacteria;p__Firmicutes;c__Clostridia;o__Clostridiales;f__Lachnospiraceae;g__Anaerostipes;s__sp.	291	0	120	0	43	145
k__Bacteria;p__Firmicutes;c__Clostridia;o__Clostridiales;f__Lachnospiraceae;g__Anaerostipes;s__sp. 494a	0	0	0	0	0	30
k__Bacteria;p__Firmicutes;c__Clostridia;o__Clostridiales;f__Lachnospiraceae;g__Anaerotaenia;s__torta	0	0	0	0	45	0
k__Bacteria;p__Firmicutes;c__Clostridia;o__Clostridiales;f__Lachnospiraceae;g__Anaerotignum;s__aminivorans	95	0	0	0	0	0
k__Bacteria;p__Firmicutes;c__Clostridia;o__Clostridiales;f__Lachnospiraceae;g__Anaerotignum;s__lactatifermentans	277	78	473	192	109	537
k__Bacteria;p__Firmicutes;c__Clostridia;o__Clostridiales;f__Lachnospiraceae;g__Anaerotignum;s__sp.	1999	970	1775	3249	4968	6048
k__Bacteria;p__Firmicutes;c__Clostridia;o__Clostridiales;f__Lachnospiraceae;g__Dorea;s__	0	775	3628	1473	575	3082
k__Bacteria;p__Firmicutes;c__Clostridia;o__Clostridiales;f__Lachnospiraceae;g__Eisenbergiella;s__sp.	665	486	380	1297	237	172
k__Bacteria;p__Firmicutes;c__Clostridia;o__Clostridiales;f__Lachnospiraceae;g__Fusimonas;s__intestini	0	328	1529	92	138	253
k__Bacteria;p__Firmicutes;c__Clostridia;o__Clostridiales;f__Lachnospiraceae;g__Kineothrix;s__alysoides	2963	98	1275	1562	3407	1155
k__Bacteria;p__Firmicutes;c__Clostridia;o__Clostridiales;f__Lachnospiraceae;g__Kineothrix;s__sp.	2080	1171	2148	1956	898	2243
k__Bacteria;p__Firmicutes;c__Clostridia;o__Clostridiales;f__Lachnospiraceae;g__Lachnoclostridium;s__[Clostridium] populeti	0	0	0	0	44	0
k__Bacteria;p__Firmicutes;c__Clostridia;o__Clostridiales;f__Lachnospiraceae;g__Lachnoclostridium;s__[Clostridium] scindens	0	102	0	0	22	96
k__Bacteria;p__Firmicutes;c__Clostridia;o__Clostridiales;f__Lachnospiraceae;g__Lachnoclostridium;s__sp.	121	0	76	35	1467	1041
k__Bacteria;p__Firmicutes;c__Clostridia;o__Clostridiales;f__Lachnospiraceae;g__Lachnoclostridium;s__sp. Marseille-P6806	0	0	110	106	51	173
k__Bacteria;p__Firmicutes;c__Clostridia;o__Clostridiales;f__Lachnospiraceae;g__Marvinbryantia;s__sp.	36	0	49	153	0	0
k__Bacteria;p__Firmicutes;c__Clostridia;o__Clostridiales;f__Lachnospiraceae;g__Mediterraneibacter;s__[Ruminococcus] gnavus	0	55	77	140	329	435
k__Bacteria;p__Firmicutes;c__Clostridia;o__Clostridiales;f__Lachnospiraceae;g__Mediterraneibacter;s__[Ruminococcus] lactaris	0	0	0	122	0	0
k__Bacteria;p__Firmicutes;c__Clostridia;o__Clostridiales;f__Lachnospiraceae;g__Mediterraneibacter;s__butyricigenes	36	0	0	0	0	0
k__Bacteria;p__Firmicutes;c__Clostridia;o__Clostridiales;f__Lachnospiraceae;g__Murimonas;s__sp.	0	0	169	0	120	43
k__Bacteria;p__Firmicutes;c__Clostridia;o__Clostridiales;f__Lachnospiraceae;g__Robinsoniella;s__sp.	97	40	68	165	279	228
k__Bacteria;p__Firmicutes;c__Clostridia;o__Clostridiales;f__Lachnospiraceae;g__Roseburia;s__	0	0	51	0	0	50
k__Bacteria;p__Firmicutes;c__Clostridia;o__Clostridiales;f__Lachnospiraceae;g__Roseburia;s__sp.	0	0	57	97	410	208
k__Bacteria;p__Firmicutes;c__Clostridia;o__Clostridiales;f__Lachnospiraceae;g__Roseburia;s__sp. DSM 107448	0	95	62	122	568	165
k__Bacteria;p__Firmicutes;c__Clostridia;o__Clostridiales;f__Lachnospiraceae;g__Roseburia;s__sp. MC_37	0	0	0	28	132	43
k__Bacteria;p__Firmicutes;c__Clostridia;o__Clostridiales;f__Lachnospiraceae;g__Tyzzerella;s__[Clostridium] colinum	0	0	0	232	0	0
k__Bacteria;p__Firmicutes;c__Clostridia;o__Clostridiales;f__Lachnospiraceae;g__Tyzzerella;s__sp.	224	333	237	245	81	120
k__Bacteria;p__Firmicutes;c__Clostridia;o__Clostridiales;f__Oscillospiraceae;g__Oscillibacter;s__sp.	4776	1559	3914	2261	1356	1225
k__Bacteria;p__Firmicutes;c__Clostridia;o__Clostridiales;f__Oscillospiraceae;g__Oscillibacter;s__sp. Marseille-P3260	23	29	297	596	343	867
k__Bacteria;p__Firmicutes;c__Clostridia;o__Clostridiales;f__Peptococcaceae;g__Dehalobacterium;s__formicoaceticum	163	54	91	93	224	230
k__Bacteria;p__Firmicutes;c__Clostridia;o__Clostridiales;f__Peptococcaceae;g__Desulfohalotomaculum;s__halophilum	0	0	0	30	0	23
k__Bacteria;p__Firmicutes;c__Clostridia;o__Clostridiales;f__Ruminococcaceae;g__;s__	91	0	0	49	68	42
k__Bacteria;p__Firmicutes;c__Clostridia;o__Clostridiales;f__Ruminococcaceae;g__Acetivibrio;s__sp.	0	0	0	67	0	0
k__Bacteria;p__Firmicutes;c__Clostridia;o__Clostridiales;f__Ruminococcaceae;g__Acutalibacter;s__sp.	129	0	0	0	0	0
k__Bacteria;p__Firmicutes;c__Clostridia;o__Clostridiales;f__Ruminococcaceae;g__Agathobaculum;s__sp.	0	150	795	85	78	295
k__Bacteria;p__Firmicutes;c__Clostridia;o__Clostridiales;f__Ruminococcaceae;g__Agathobaculum;s__sp. Marseille-P7918	0	0	0	70	122	122
k__Bacteria;p__Firmicutes;c__Clostridia;o__Clostridiales;f__Ruminococcaceae;g__Anaerotruncus;s__colihominis	0	0	274	47	229	386
k__Bacteria;p__Firmicutes;c__Clostridia;o__Clostridiales;f__Ruminococcaceae;g__Anaerotruncus;s__sp.	0	414	1665	975	1059	633
k__Bacteria;p__Firmicutes;c__Clostridia;o__Clostridiales;f__Ruminococcaceae;g__Angelakisella;s__massiliensis	1095	360	1377	1412	2613	1595
k__Bacteria;p__Firmicutes;c__Clostridia;o__Clostridiales;f__Ruminococcaceae;g__Caproiciproducens;s__sp.	0	0	0	32	0	35
k__Bacteria;p__Firmicutes;c__Clostridia;o__Clostridiales;f__Ruminococcaceae;g__Flavonifractor;s__sp.	92	95	119	249	262	773
k__Bacteria;p__Firmicutes;c__Clostridia;o__Clostridiales;f__Ruminococcaceae;g__Marasmitruncus;s__massiliensis	0	0	0	32	0	27
k__Bacteria;p__Firmicutes;c__Clostridia;o__Clostridiales;f__Ruminococcaceae;g__Negativibacillus;s__sp.	196	48	196	244	94	225
k__Bacteria;p__Firmicutes;c__Clostridia;o__Clostridiales;f__Ruminococcaceae;g__Neglecta;s__sp.	0	0	60	78	73	32
k__Bacteria;p__Firmicutes;c__Clostridia;o__Clostridiales;f__Ruminococcaceae;g__Oscillospira;s__guilliermondii	0	37	0	0	0	0
k__Bacteria;p__Firmicutes;c__Clostridia;o__Clostridiales;f__Ruminococcaceae;g__Pseudoflavonifractor;s__sp.	695	218	556	1792	3896	3255
k__Bacteria;p__Firmicutes;c__Clostridia;o__Clostridiales;f__Ruminococcaceae;g__Ruminococcus;s__	0	0	0	0	102	190
k__Bacteria;p__Firmicutes;c__Clostridia;o__Clostridiales;f__Ruminococcaceae;g__Ruminococcus;s__champanellensis	0	0	0	0	45	0
k__Bacteria;p__Firmicutes;c__Clostridia;o__Clostridiales;f__Ruminococcaceae;g__Ruminococcus;s__sp. 27-36	0	0	0	0	108	43
k__Bacteria;p__Firmicutes;c__Clostridia;o__Clostridiales;f__Ruminococcaceae;g__Ruthenibacterium;s__lactatiformans	699	0	0	0	36	110
k__Bacteria;p__Firmicutes;c__Clostridia;o__Clostridiales;f__Ruminococcaceae;g__Sporobacter;s__termitidis	0	0	114	0	46	0
k__Bacteria;p__Firmicutes;c__Clostridia;o__Clostridiales;f__Vallitaleaceae;g__Petrocella;s__atlantisensis	0	0	0	0	53	24
k__Bacteria;p__Firmicutes;c__Erysipelotrichia;o__Erysipelotrichales;f__Erysipelotrichaceae;g__Absiella;s__sp.	14	0	0	15	0	22
k__Bacteria;p__Firmicutes;c__Erysipelotrichia;o__Erysipelotrichales;f__Erysipelotrichaceae;g__Holdemania;s__massiliensis	9	0	0	0	0	0
k__Bacteria;p__Proteobacteria;c__Alphaproteobacteria;o__Rhizobiales;f__Hyphomicrobiaceae;g__Devosia;s__	792	0	0	194	607	149
k__Bacteria;p__Proteobacteria;c__Alphaproteobacteria;o__Rhodospirillales;f__Rhodospirillaceae;g__Roseospira;s__	56	0	0	281	3228	958
k__Bacteria;p__Proteobacteria;c__Betaproteobacteria;o__Burkholderiales;f__Sutterellaceae;g__Parasutterella;s__sp.	301	1118	581	79	1053	286
k__Bacteria;p__Proteobacteria;c__Betaproteobacteria;o__Burkholderiales;f__Sutterellaceae;g__Turicimonas;s__muris	103	556	387	76	1406	363
k__Bacteria;p__Proteobacteria;c__Deltaproteobacteria;o__Desulfovibrionales;f__Desulfovibrionaceae;g__Desulfovibrio;s__sp.	0	116	45	0	0	0
k__Bacteria;p__Proteobacteria;c__Deltaproteobacteria;o__Desulfovibrionales;f__Desulfovibrionaceae;g__Desulfovibrio;s__sp. F1	3042	0	0	0	0	0
k__Bacteria;p__Proteobacteria;c__Deltaproteobacteria;o__Desulfovibrionales;f__Desulfovibrionaceae;g__Desulfovibrio;s__sp. LNB2	0	0	0	0	0	16
k__Bacteria;p__Proteobacteria;c__Gammaproteobacteria;o__Pseudomonadales;f__Moraxellaceae;g__Acinetobacter;s__	155	999	97	0	0	0
