# Supplementary material for: A Novel Model for Nephrotic Syndrome Reveals Associated Dysbiosis of the Gut Microbiome and Extramedullary Hematopoiesis
Source: Cells. 2021 Jun 15;10(6):1509. doi: 10.3390/cells10061509 (PMC8232754; doi:10.3390/cells10061509)
Supplement: Supplementary file 1 [file cells-10-01509-s001.zip › Supplemental Table S1.xlsx]

## Sheet: Antibodies
	Primary Antibodies
	Protein	Species	ID	Manufacturer	Application
	EPB41L5	Rabbit IgG	HPA037564	Atlas Antibodies	IF FFPE tissue (1:300, HIAR pH9)
	NPHS1	guinea pig	GP-N2	PROGEN	IF FFPE tissue (1:400, HIAR pH9 or HIAR pH6)
	WT1	Rabbit IgG	ab15249	Abcam	IF FFPE tissue (1:400, HIAR pH6)
	DES (Desmin), Clone D33	mouse IgG1	M0760	Dako	IF FFPE tissue (1:300, HIAR pH9)
	FHL2	Rabbit IgG	HPA006028	Atlas Antibody	IF FFPE tissue (1:300, HIAR pH9)
	CD3ε (D4V8L)	Rabbit IgG	99940	Cell Signaling	IF FFPE tissue (1:100, HIAR pH9), IHC FFPE tissue (1:150, HIAR pH9)
	CD4 (D7D2Z)	Rabbit IgG	25229	Cell Signaling	IF FFPE tissue (1:100, HIAR pH9), IHC FFPE tissue (1:150, HIAR pH9)
	CD8α (D4W2Z)	Rabbit IgG	98941	Cell Signaling	IF FFPE tissue (1:100, HIAR pH9), IHC FFPE tissue (1:200, HIAR pH9)
	FoxP3 (D6O8R)	Rabbit IgG	12653	Cell Signaling	IF FFPE tissue (1:100, HIAR pH9), IHC FFPE tissue (1:150, HIAR pH9)
	F4/80 (D2S9R)	Rabbit IgG	70076	Cell Signaling	IF FFPE tissue (1:200, HIAR pH9), IHC FFPE tissue (1:200, HIAR pH9)
	CD19 (D4V4B)	Rabbit IgG	90176	Cell Signaling	IF FFPE tissue (1:100, HIAR pH9), IHC FFPE tissue (1:300, HIAR pH9)
	CD11c (D1V9Y)	Rabbit IgG	97585	Cell Signaling	IF FFPE tissue (1:100, HIAR pH9), IHC FFPE tissue (1:300, HIAR pH9)
	PCNA Clone PC10	mouse	M0879	Dako	IF FFPE tissue (1:100, HIAR pH9), IHC FFPE tissue (1:100, HIAR pH9), IF cells (1:600, HIAR pH9)
	ARG1 (D4E3M)	rabbit	93668S	Cell Signaling	IHC FFPE tissue (1:100, HIAR pH9)
	iNOS D6B6S	rabbit	13120S	Cell Signaling	IHC FFPE tissue (1:150, HIAR pH9)
	phospho S6 Ribosomal Protein (Ser235/236)	rabbit	2211	Cell Signaling	IF FFPE tissue (1:100, HIAR pH9), IHC FFPE tissue (1:200, HIAR pH9), IF cells (1:200, HIAR pH9)
	beta-Actin	mouse	A5441	Sigma-Aldrich	IF FFPE tissue (1:200, HIAR pH9)
	TER119	rat	14-5921-82	Thermo Fisher Scientific	IF FFPE tissue (1:300, HIAR pH9); IHC FFPE tissue (1:300, HIAR pH9)
	Secondary Antibodies
	Protein	ID	Manufacturer	Application
	Hoechst 33342, Trihydrochloride, Trihydrate	H3570	Thermo Fisher Scientific	1:1000
	Alexa Fluor 555, donkey anti-rabbit IgG	A-31572	Thermo Fisher Scientific	1:500
	Alexa Fluor 488, goat anti-guinea pig IgG	A-11073	Thermo Fisher Scientific	1:500
	Alexa Fluor 555, goat anti-mouse IgG1	A-21127	Thermo Fisher Scientific	1:500
	Alexa Fluor 555, donkey anti-mouse IgG	A31570	Thermo Fisher Scientific	1:500, 1:300 for 4i
	Alexa Fluor 647, goat anti-rabbit IgG	A21245	Thermo Fisher Scientific	1:200, 1:200 for 4i
	Swine Anti-Rabbit Immunoglobulins/HRP	P0217	Dako	1:500
	Goat anti-mouse Immunglobulins/HRP	P0447	Dako	1:500
	Rat IgG, HRP-linked whole antibody (from goat)	GENA935	Merck	1:500
